# Supplementary material for: The relationship between distal trunk morphology and object grasping in the African savannah elephant (Loxodonta africana)
Source: PeerJ. 2022 Mar 28;10:e13108. doi: 10.7717/peerj.13108 (PMC8969868; doi:10.7717/peerj.13108)
Supplement: Supplemental Information 6 [file peerj-10-13108-s006.zip]

Archive with 53 entries (53 files):
- Codes and raw data/All elephants medium cube.CSV
- Codes and raw data/All elephants medium cube.TPS
- Codes and raw data/Ashanti trunk tip shapes according to objects.R
- Codes and raw data/Description.txt
- Codes and raw data/Grasp number - Number of failure Ashanti.csv
- Codes and raw data/Grasp number - Number of failure Juba.csv
- Codes and raw data/Grasp number - Number of failure Marge.csv
- Codes and raw data/Grasp number - Number of failure M'Kali.csv
- Codes and raw data/Grasp number - Number of failure N'Dala.csv
- Codes and raw data/Grasp number - Number of failure Tana.csv
- Codes and raw data/ID Ashanti.CSV
- Codes and raw data/ID Beauval elephants except N'Dala.CSV
- Codes and raw data/ID Beauval elephants.CSV
- Codes and raw data/ID Juba.CSV
- Codes and raw data/ID Marge.CSV
- Codes and raw data/ID M'Kali.CSV
- Codes and raw data/ID N'Dala.CSV
- Codes and raw data/ID Tana.CSV
- Codes and raw data/Juba trunk tip shapes according to objects.R
- Codes and raw data/Marge trunk tip shapes according to objects.R
- Codes and raw data/M'Kali trunk tip shapes according to objects.R
- Codes and raw data/N'Dala trunk tip shapes according to objects.R
- Codes and raw data/Number of failures along the graspings.R
- Codes and raw data/Shape visualisations per item - Juba.R
- Codes and raw data/Shape visualisations per item - Marge.R
- Codes and raw data/Shape visualisations per item - M'Kali.R
- Codes and raw data/Sliding 101
- Codes and raw data/Tana trunk tip shapes according to objects.R
- Codes and raw data/Total Ashanti.TPS
- Codes and raw data/Total Beauval elephants except N'Dala.TPS
- Codes and raw data/Total Beauval elephants.TPS
- Codes and raw data/Total Juba apple.TPS
- Codes and raw data/Total Juba carrot.TPS
- Codes and raw data/Total Juba large cube.TPS
- Codes and raw data/Total Juba medium cube.TPS
- Codes and raw data/Total Juba small cube.TPS
- Codes and raw data/Total Juba.TPS
- Codes and raw data/Total Marge apple.TPS
- Codes and raw data/Total Marge carrot.TPS
- Codes and raw data/Total Marge large cube.TPS
- Codes and raw data/Total Marge medium cube.TPS
- Codes and raw data/Total Marge small cube.TPS
- Codes and raw data/Total Marge.TPS
- Codes and raw data/Total M'Kali apple.TPS
- Codes and raw data/Total M'Kali carrot.TPS
- Codes and raw data/Total M'Kali medium cube.TPS
- Codes and raw data/Total M'Kali small cube.TPS
- Codes and raw data/Total M'Kali.TPS
- Codes and raw data/Total N'Dala.TPS
- Codes and raw data/Total Tana.TPS
- Codes and raw data/Trajectories medium cube.R
- Codes and raw data/Trunk tip shapes differences for all elephants, except N'Dala.R
- Codes and raw data/Trunk tip shapes for all the elephants.R
