# Supplementary material for: The relationship between distal trunk morphology and object grasping in the African savannah elephant (Loxodonta africana)
Source: PeerJ. 2022 Mar 28;10:e13108. doi: 10.7717/peerj.13108 (PMC8969868; doi:10.7717/peerj.13108)
Supplement: Supplemental Information 6 [file peerj-10-13108-s006.zip › Codes and raw data/All elephants medium cube.CSV]

Ashanti
Ashanti
Juba
Juba
Juba
Juba
Marge
Marge
Marge
Ashanti
Marge
MKali
MKali
MKali
MKali
NDala
NDala
Ashanti
NDala
NDala
Tana
Tana
Tana
Tana
