# Supplementary material for: The relationship between distal trunk morphology and object grasping in the African savannah elephant (Loxodonta africana)
Source: PeerJ. 2022 Mar 28;10:e13108. doi: 10.7717/peerj.13108 (PMC8969868; doi:10.7717/peerj.13108)
Supplement: Supplemental Information 6 [file peerj-10-13108-s006.zip › Codes and raw data/Description.txt]

- The code "Trunk tip shapes differences for all elephants, except N'Dala" with the associated data "ID Beauval elephants except N'Dala.CSV" and "Total Beauval elephants except N'Dala.TPS" were used for the figure 2.

- The code "Shape visualisations per item Juba/Marge/M'Kali" with the associated data "ID Juba/Marge/m'Kali.CSV" and "Total [name elephant] [object].TPS" were used for the figure 3.

- The code "Number of failures along the graspings" with the associated data "Grasp number - Number of failure Ashanti/Juba/Marge/M'Kali/NDala/Tana.CSV" were used for the figure 4.

- The code "Trajectories medium cube" with the associated data "All elephants medium cube.CSV" and "All elephants medium cube.TPS" were used for the figure 5.

- The code "Trunk tip shapes for all the elephants" with the associated data "ID Beauval elephants.CSV" and "Total Beauval elephants.TPS" were used for Table 1

- The code "Ashanti/Juba/Marge/M'Kali/N'Dala/Tana trunk tip shapes according to objects" with the associated data "ID Ashanti/Juba/Marge/M'Kali/NDala/Tana.CSV" and "Total Ashanti/Juba/Marge/M'Kali/NDala/Tana.TPS" were used for the Table 2 and the Figure 3.

- The file "Sliding 101" was used for the figures 2, 3 and the tables 1 and 2.

The TPS files are the different coordinates of the trunk tip outlines.
