# Supplementary material for: The relationship between distal trunk morphology and object grasping in the African savannah elephant (Loxodonta africana)
Source: PeerJ. 2022 Mar 28;10:e13108. doi: 10.7717/peerj.13108 (PMC8969868; doi:10.7717/peerj.13108)
Supplement: Supplemental Information 6 [file peerj-10-13108-s006.zip › Codes and raw data/Grasp number - Number of failure Ashanti.csv]

Grasp number	Number of failure	Object
1	2	small cube
2	1	carrot
3	1	carrot
4	0	carrot
5	3	carrot
6	2	carrot
7	5	small cube
8	2	small cube
9	1	apple slice
10	1	apple slice
11	1	apple slice
12	1	apple slice
13	1	apple slice
14	1	medium cube
15	1	medium cube
16	1	medium cube
17	1	medium cube
18	2	medium cube
19	1	large cube
20	0	large cube
21	1	large cube
22	1	large cube
23	1	large cube
24	4	apple slice
25	0	apple slice
26	0	apple slice
27	1	carrot
28	1	carrot
29	1	carrot
30	0	small cube
31	0	small cube
32	0	small cube
33	0	small cube
34	0	medium cube
35	1	medium cube
36	0	medium cube
37	0	medium cube
38	0	large cube
39	0	large cube
40	1	large cube
41	0	apple slice
42	1	apple slice
43	1	apple slice
44	1	apple slice
45	2	small cube
46	0	small cube
47	1	small cube
48	0	small cube
49	1	carrot
50	2	carrot
51	0	carrot
52	0	carrot
53	0	medium cube
54	0	medium cube
55	1	medium cube
56	0	medium cube
57	2	apple slice
58	2	apple slice
59	0	apple slice
60	1	small cube
61	1	small cube
62	1	small cube
63	4	small cube
64	1	small cube
65	1	small cube
66	3	carrot
67	2	carrot
68	1	carrot
69	1	medium cube
70	1	medium cube
71	1	medium cube
72	2	medium cube
73	1	large cube
74	1	large cube
75	1	large cube
76	1	apple slice
77	1	apple slice
78	1	apple slice
79	1	apple slice
80	1	small cube
81	1	small cube
82	1	small cube
83	1	carrot
84	1	carrot
85	1	carrot
86	0	medium cube
87	2	medium cube
88	1	medium cube
89	0	medium cube
90	0	large cube
91	1	large cube
92	1	large cube
93	0	large cube
94	1	apple slice
95	1	apple slice
96	1	small cube
97	1	small cube
98	1	small cube
99	1	small cube
100	1	small cube
101	1	small cube
102	1	carrot
103	0	carrot
104	1	large cube
105	0	large cube
106	1	apple slice
107	1	apple slice
108	1	apple slice
109	1	apple slice
110	1	apple slice
111	3	small cube
112	2	small cube
113	1	small cube
114	1	small cube
115	1	small cube
116	1	medium cube
117	1	medium cube
118	0	medium cube
119	1	carrot
120	0	carrot
121	1	large cube
122	0	large cube
123	1	large cube
