# Supplementary material for: The relationship between distal trunk morphology and object grasping in the African savannah elephant (Loxodonta africana)
Source: PeerJ. 2022 Mar 28;10:e13108. doi: 10.7717/peerj.13108 (PMC8969868; doi:10.7717/peerj.13108)
Supplement: Supplemental Information 6 [file peerj-10-13108-s006.zip › Codes and raw data/Grasp number - Number of failure Juba.csv]

Grasp number	Number of failure	Object
1	1	apple slice
2	0	apple slice
3	1	apple slice
4	1	carrot
5	1	carrot
6	2	carrot
7	1	small cube
8	1	small cube
9	1	small cube
10	1	medium cube
11	1	medium cube
12	1	medium cube
13	0	large cube
14	0	large cube
15	0	large cube
16	2	apple slice
17	1	apple slice
18	0	apple slice
19	1	apple slice
20	0	carrot
21	1	carrot
22	4	carrot
23	1	carrot
24	2	small cube
25	1	small cube
26	2	small cube
27	2	small cube
28	2	small cube
29	2	small cube
30	2	medium cube
31	1	medium cube
32	3	medium cube
33	2	medium cube
34	1	large cube
35	1	large cube
36	0	large cube
37	1	large cube
38	1	apple slice
39	1	apple slice
40	1	apple slice
41	1	apple slice
42	1	small cube
43	1	small cube
44	0	small cube
45	1	small cube
46	1	small cube
47	0	small cube
48	1	carrot
49	1	carrot
50	0	carrot
51	0	carrot
52	1	medium cube
53	2	medium cube
54	2	medium cube
55	1	medium cube
56	1	large cube
57	2	large cube
58	2	large cube
59	1	large cube
60	0	apple slice
61	1	apple slice
62	0	apple slice
63	1	apple slice
64	1	carrot
65	1	carrot
66	1	carrot
67	2	medium cube
68	1	large cube
69	0	large cube
70	0	large cube
71	1	large cube
72	1	apple slice
73	1	apple slice
74	1	apple slice
75	1	apple slice
76	0	small cube
77	1	small cube
78	0	small cube
79	3	small cube
80	2	small cube
81	1	carrot
82	0	carrot
83	0	carrot
84	1	carrot
85	1	medium cube
86	0	medium cube
87	3	medium cube
88	1	medium cube
89	1	large cube
90	3	apple slice
91	1	apple slice
92	1	apple slice
93	1	apple slice
94	1	apple slice
95	1	apple slice
96	1	small cube
97	1	small cube
98	1	small cube
99	1	small cube
100	1	small cube
101	2	small cube
102	2	small cube
103	2	medium cube
104	2	medium cube
105	1	medium cube
106	1	medium cube
107	1	medium cube
108	1	medium cube
109	1	carrot
110	1	carrot
111	1	carrot
112	1	carrot
113	1	carrot
114	2	large cube
115	2	large cube
116	1	large cube
117	1	large cube
