# Supplementary material for: The relationship between distal trunk morphology and object grasping in the African savannah elephant (Loxodonta africana)
Source: PeerJ. 2022 Mar 28;10:e13108. doi: 10.7717/peerj.13108 (PMC8969868; doi:10.7717/peerj.13108)
Supplement: Supplemental Information 6 [file peerj-10-13108-s006.zip › Codes and raw data/Grasp number - Number of failure Marge.csv]

Grasp number	Number of failure	Object
1	2	apple slice
2	1	apple slice
3	1	apple slice
4	0	apple slice
5	1	carrot
6	0	carrot
7	0	carrot
8	1	carrot
9	1	small cube
10	0	small cube
11	2	small cube
12	3	small cube
13	5	small cube
14	4	medium cube
15	1	medium cube
16	0	medium cube
17	2	medium cube
18	2	medium cube
19	2	large cube
20	5	large cube
21	0	large cube
22	2	large cube
23	2	apple slice
24	4	apple slice
25	1	apple slice
26	2	apple slice
27	2	small cube
28	3	small cube
29	0	small cube
30	0	carrot
31	0	carrot
32	1	carrot
33	0	carrot
34	0	medium cube
35	3	medium cube
36	2	medium cube
37	2	medium cube
38	1	large cube
39	1	large cube
40	2	large cube
41	0	apple slice
42	2	apple slice
43	2	apple slice
44	1	small cube
45	1	small cube
46	1	small cube
47	0	small cube
48	0	carrot
49	0	carrot
50	0	carrot
51	0	medium cube
52	2	medium cube
53	0	large cube
54	1	large cube
55	2	apple slice
56	1	apple slice
57	1	apple slice
58	0	apple slice
59	2	small cube
60	1	small cube
61	1	small cube
62	1	small cube
63	2	small cube
64	0	medium cube
65	1	medium cube
66	2	medium cube
67	2	medium cube
68	1	carrot
69	1	carrot
70	0	carrot
71	0	carrot
72	0	large cube
73	1	large cube
74	1	large cube
75	1	large cube
76	2	apple slice
77	2	apple slice
78	0	apple slice
79	2	apple slice
80	1	apple slice
81	0	apple slice
82	1	small cube
83	1	small cube
84	2	small cube
85	1	small cube
86	1	small cube
87	1	small cube
88	0	carrot
89	1	carrot
90	1	carrot
91	2	carrot
92	1	medium cube
93	1	medium cube
94	1	medium cube
95	1	medium cube
96	0	medium cube
97	2	large cube
98	1	large cube
99	2	apple slice
100	3	apple slice
101	3	apple slice
102	1	small cube
103	2	small cube
104	1	small cube
105	2	small cube
106	3	small cube
107	3	small cube
108	1	apple slice
109	1	medium cube
110	0	carrot
111	2	large cube
112	1	large cube
113	1	large cube
114	2	large cube
