# Supplementary material for: The relationship between distal trunk morphology and object grasping in the African savannah elephant (Loxodonta africana)
Source: PeerJ. 2022 Mar 28;10:e13108. doi: 10.7717/peerj.13108 (PMC8969868; doi:10.7717/peerj.13108)
Supplement: Supplemental Information 6 [file peerj-10-13108-s006.zip › Codes and raw data/Grasp number - Number of failure M'Kali.csv]

Grasp number	Number of failure	Object
1	3	apple slice
2	3	apple slice
3	2	apple slice
4	1	carrot
5	2	carrot
6	2	carrot
7	0	small cube
8	2	small cube
9	4	small cube
10	2	small cube
11	2	medium cube
12	0	medium cube
13	4	medium cube
14	0	large cube
15	1	large cube
16	0	large cube
17	3	apple slice
18	2	apple slice
19	3	apple slice
20	1	apple slice
21	2	carrot
22	0	carrot
23	1	carrot
24	1	carrot
25	0	large cube
26	1	large cube
27	1	large cube
28	0	large cube
29	15	small cube
30	2	small cube
31	5	small cube
32	12	small cube
33	15	small cube
34	7	small cube
35	2	medium cube
36	3	medium cube
37	2	medium cube
38	3	medium cube
39	2	apple slice
40	1	apple slice
41	2	apple slice
42	2	apple slice
43	4	small cube
44	3	small cube
45	1	small cube
46	8	small cube
47	1	small cube
48	0	carrot
49	1	carrot
50	0	carrot
51	0	carrot
52	1	medium cube
53	2	medium cube
54	0	medium cube
55	2	medium cube
56	0	large cube
57	1	large cube
58	0	large cube
59	0	large cube
60	0	large cube
61	4	apple slice
62	2	apple slice
63	2	apple slice
64	1	apple slice
65	1	small cube
66	5	small cube
67	2	small cube
68	2	small cube
69	1	medium cube
70	0	medium cube
71	3	medium cube
72	1	medium cube
73	0	carrot
74	1	carrot
75	1	carrot
76	0	carrot
77	0	large cube
78	0	large cube
79	0	large cube
80	0	large cube
81	NA	apple slice
82	3	apple slice
83	2	apple slice
84	3	apple slice
85	1	apple slice
86	1	small cube
87	2	small cube
88	1	small cube
89	2	small cube
90	1	medium cube
91	3	medium cube
92	2	medium cube
93	3	medium cube
94	0	medium cube
95	3	medium cube
96	0	carrot
97	0	carrot
98	0	carrot
99	2	carrot
100	0	large cube
101	0	large cube
102	0	large cube
103	0	large cube
