# Supplementary material for: The relationship between distal trunk morphology and object grasping in the African savannah elephant (Loxodonta africana)
Source: PeerJ. 2022 Mar 28;10:e13108. doi: 10.7717/peerj.13108 (PMC8969868; doi:10.7717/peerj.13108)
Supplement: Supplemental Information 6 [file peerj-10-13108-s006.zip › Codes and raw data/Grasp number - Number of failure N'Dala.csv]

Grasp number	Number of failure	Object
1	0	apple slice
2	1	apple slice
3	3	apple slice
4	1	apple slice
5	3	carrot
6	1	carrot
7	0	carrot
8	1	carrot
9	2	small cube
10	2	medium cube
11	2	medium cube
12	1	medium cube
13	1	medium cube
14	1	medium cube
15	1	medium cube
16	1	large cube
17	1	large cube
18	1	large cube
19	1	large cube
20	1	apple slice
21	2	apple slice
22	2	apple slice
23	2	apple slice
24	5	small cube
25	2	small cube
26	1	small cube
27	4	small cube
28	1	small cube
29	1	carrot
30	1	carrot
31	3	carrot
32	0	carrot
33	0	medium cube
34	1	medium cube
35	0	medium cube
36	1	medium cube
37	3	large cube
38	1	large cube
39	1	large cube
40	3	large cube
41	5	apple slice
42	4	apple slice
43	1	apple slice
44	0	apple slice
45	1	small cube
46	1	small cube
47	2	small cube
48	1	small cube
49	0	small cube
50	0	small cube
51	3	carrot
52	0	carrot
53	1	carrot
54	0	carrot
55	1	medium cube
56	1	medium cube
57	1	medium cube
58	0	medium cube
59	0	large cube
60	1	large cube
61	1	large cube
62	1	large cube
63	3	apple slice
64	3	apple slice
65	3	apple slice
66	3	apple slice
67	3	small cube
68	2	small cube
69	1	small cube
70	0	small cube
71	3	small cube
72	1	small cube
73	0	small cube
74	0	carrot
75	1	carrot
76	0	carrot
77	4	carrot
78	2	medium cube
79	0	medium cube
80	2	medium cube
81	1	medium cube
82	0	large cube
83	1	large cube
84	1	large cube
85	1	large cube
86	2	apple slice
87	1	apple slice
88	3	apple slice
89	1	apple slice
90	2	apple slice
91	2	apple slice
92	2	apple slice
93	0	apple slice
94	2	apple slice
95	2	apple slice
96	1	apple slice
97	2	small cube
98	1	small cube
99	1	small cube
100	1	carrot
101	2	carrot
102	1	carrot
103	0	carrot
104	2	medium cube
105	2	medium cube
106	3	medium cube
107	1	medium cube
108	1	medium cube
109	2	medium cube
110	2	large cube
111	2	large cube
112	1	large cube
113	1	large cube
