# Supplementary material for: The relationship between distal trunk morphology and object grasping in the African savannah elephant (Loxodonta africana)
Source: PeerJ. 2022 Mar 28;10:e13108. doi: 10.7717/peerj.13108 (PMC8969868; doi:10.7717/peerj.13108)
Supplement: Supplemental Information 6 [file peerj-10-13108-s006.zip › Codes and raw data/Grasp number - Number of failure Tana.csv]

Grasp number	Number of failure	Object
1	3	apple slice
2	2	apple slice
3	2	apple slice
4	2	apple slice
5	0	carrot
6	1	carrot
7	0	carrot
8	1	carrot
9	4	small cube
10	2	small cube
11	0	small cube
12	2	small cube
13	0	medium cube
14	2	medium cube
15	0	medium cube
16	1	medium cube
17	0	large cube
18	2	large cube
19	1	large cube
20	0	large cube
21	3	apple slice
22	1	apple slice
23	3	apple slice
24	2	apple slice
25	1	small cube
26	3	small cube
27	1	small cube
28	1	small cube
29	1	small cube
30	1	small cube
31	2	carrot
32	0	carrot
33	0	carrot
34	0	carrot
35	2	medium cube
36	2	medium cube
37	1	medium cube
38	1	medium cube
39	1	medium cube
40	0	large cube
41	1	large cube
42	0	large cube
43	0	large cube
44	0	large cube
45	1	apple slice
46	2	apple slice
47	0	apple slice
48	0	apple slice
49	1	small cube
50	3	small cube
51	2	small cube
52	0	small cube
53	1	small cube
54	1	small cube
55	1	medium cube
56	1	medium cube
57	1	medium cube
58	NA	medium cube
59	3	carrot
60	1	carrot
61	1	carrot
62	1	carrot
63	1	large cube
64	2	large cube
65	2	large cube
66	1	large cube
67	2	apple slice
68	3	apple slice
69	2	apple slice
70	2	apple slice
71	1	apple slice
72	3	small cube
73	0	small cube
74	2	small cube
75	1	small cube
76	0	small cube
77	1	small cube
78	0	medium cube
79	1	medium cube
80	1	medium cube
81	1	medium cube
82	1	medium cube
83	0	carrot
84	1	carrot
85	0	carrot
86	0	carrot
87	0	large cube
88	0	large cube
89	1	large cube
90	1	large cube
91	0	large cube
92	4	apple slice
93	2	apple slice
94	3	apple slice
95	3	apple slice
96	0	apple slice
97	2	apple slice
98	1	apple slice
99	1	apple slice
100	0	apple slice
101	1	apple slice
102	1	small cube
103	1	small cube
104	1	carrot
105	2	carrot
106	2	carrot
107	2	carrot
108	1	carrot
109	2	medium cube
110	1	medium cube
111	0	medium cube
112	0	medium cube
113	1	large cube
114	0	large cube
