# Supplementary material for: The relationship between distal trunk morphology and object grasping in the African savannah elephant (Loxodonta africana)
Source: PeerJ. 2022 Mar 28;10:e13108. doi: 10.7717/peerj.13108 (PMC8969868; doi:10.7717/peerj.13108)
Supplement: Supplemental Information 6 [file peerj-10-13108-s006.zip › Codes and raw data/ID Ashanti.CSV]

103	V6	a	0
104	V6	c3	1
106	V7	d	1
107	V7	d	1
108	V7	d	1
109	V7	d	1
110	V7	d	1
111	V7	c1	3
112	V7	c1	2
113	V7	c1	1
114	V7	c1	1
115	V7	c1	1
116	V7	c2	1
117	V7	c2	1
118	V7	c2	0
119	V7	a	1
123	V7	c3	1
24	V2	d	4
25	V2	d	0
27	V2	a	1
28	V2	a	1
29	V2	a	1
30	V2	c1	0
31	V2	c1	0
32	V2	c1	0
33	V2	c1	0
34	V2	c2	0
43	V3	d	1
44	V3	d	1
45	V3	c1	2
46	V3	c1	0
47	V3	c1	1
48	V3	c1	0
49	V3	a	1
50	V3	a	2
51	V3	a	0
52	V3	a	0
53	V3	c2	0
55	V3	c2	1
56	V3	c2	0
58	V4	d	2
60	V4	c1	1
61	V4	c1	1
63	V4	c1	4
64	V4	c1	1
65	V4	c1	1
66	V4	a	3
67	V4	a	2
68	V4	a	1
69	V4	c2	1
70	V4	c2	1
71	V4	c2	1
72	V4	c2	2
73	V4	c3	1
75	V4	c3	1
76	V5	d	1
77	V5	d	1
78	V5	d	1
80	V5	c1	1
83	V5	a	1
84	V5	a	1
86	V5	c2	0
87	V5	c2	2
88	V5	c2	1
89	V5	c2	0
