# Supplementary material for: The relationship between distal trunk morphology and object grasping in the African savannah elephant (Loxodonta africana)
Source: PeerJ. 2022 Mar 28;10:e13108. doi: 10.7717/peerj.13108 (PMC8969868; doi:10.7717/peerj.13108)
Supplement: Supplemental Information 6 [file peerj-10-13108-s006.zip › Codes and raw data/ID Beauval elephants except N'Dala.CSV]

1	'103 A2 V6 a2	png';A2
2	'104 A2 V6 c3-1	png';A2
3	'106 A2 V7 d1	png';A2
4	'107 A2 V7 d2	png';A2
5	'108 A2 V7 d3	png';A2
6	'109 A2 V7 d4	png';A2
7	'110 A2 V7 d5	png';A2
8	'111 A2 V7 c1-1	png';A2
9	'112 A2 V7 c1-2	png';A2
10	'113 A2 V7 c1-3	png';A2
11	'114 A2 V7 c1-4	png';A2
12	'115 A2 V7 c1-5	png';A2
13	'116 A2 V7 c2-1	png';A2
14	'117 A2 V7 c2-2	png';A2
15	'118 A2 V7 c2-3	png';A2
16	'119 A2 V7 a1	png';A2
17	'123 A2 V7 c3-3	png';A2
18	'124 A1 V1 d1	png';A1
19	'126 A1 V1 d3	png';A1
20	'127 A1 V1 a1	png';A1
21	'128 A1 V2 a2	png';A1
22	'129 A1 V1 a3	png';A1
23	'130 A1 V2 c1-1	png';A1
24	'131 A1 V1 c1-2	png';A1
25	'132 A1 V1 c1-3	png';A1
26	'134 A1 V1 c2-2	png';A1
27	'139 A1 V2 d1	png';A1
28	'140 A1 V2 d2	png';A1
29	'142 A1 V2 d3	png';A1
30	'143 A1 V2 a1	png';A1
31	'144 A1 V2 a2	png';A1
32	'145 A1 V2 a3	png';A1
33	'146 A1 V2 a4	png';A1
34	'147 A1 V2 c1-1	png';A1
35	'149 A1 V2 c1-3	png';A1
36	'150 A1 V2 c1-4	png';A1
37	'151 A1 V2 c1-5	png';A1
38	'153 A1 V2 c2-1	png';A1
39	'154 A1 V2 c2-2	png';A1
40	'155 A1 V2 c2-3	png';A1
41	'156 A1 V2 c2-4	png';A1
42	'157 A1 V2 c3-1	png';A1
43	'161 A1 V3 d1	png';A1
44	'162 A1 V3 d2	png';A1
45	'163 A1 V3 d3	png';A1
46	'164 A1 V3 d4	png';A1
47	'165 A1 V3 c1-1	png';A1
48	'166 A1 V3 c1-2	png';A1
49	'167 A1 V3 c1-3	png';A1
50	'168 A1 V3 c1-4	png';A1
51	'169 A1 V3 c1-5	png';A1
52	'170 A1 V3 c1-6	png';A1
53	'171 A1 V3 a1	png';A1
54	'172 A1 V3 a2	png';A1
55	'173 A1 V3 a3	png';A1
56	'174 A1 V3 a4	png';A1
57	'175 A1 V3 c2-1	png';A1
58	'176 A1 V3 c2-2	png';A1
59	'177 A1 V3 c2-3	png';A1
60	'178 A1 V3 c2-4	png';A1
61	'180 A1 V3 c3-2	png';A1
62	'181 A1 V3 c3-3	png';A1
63	'182 A1 V3 c3-4	png';A1
64	'183 A1 V4 d1	png';A1
65	'184 A1 V4 d2	png';A1
66	'186 A1 V4 d4	png';A1
67	'187 A1 V4 a1	png';A1
68	'188 A1 V4 a2	png';A1
69	'189 A1 V4 a3	png';A1
70	'190 A1 V4 c2	png';A1
71	'195 A1 V5 d1	png';A1
72	'196 A1 V4 d2	png';A1
73	'197 A1 V4 d3	png';A1
74	'198 A1 V4 d4	png';A1
75	'199 A1 V4 c1-1	png';A1
76	'200 A1 V4 c1-2	png';A1
77	'201 A1 V4 c1-3	png';A1
78	'202 A1 V4 c1-4	png';A1
79	'203 A1 V4 c1-5	png';A1
80	'204 A1 V4 a1	png';A1
81	'205 A1 V4 a2	png';A1
82	'206 A1 V4 a3	png';A1
83	'207 A1 V4 a4	png';A1
84	'208 A1 V4 c2-1	png';A1
85	'209 A1 V4 c2-2 de travers	png';A1
86	'210 A1 V5 c2-3	png';A1
87	'211 A1 V5 c2-4	png';A1
88	'213 A1 V6 d1	png';A1
89	'214 A1 V6 d2	png';A1
90	'217 A1 V6 d5	png';A1
91	'218 A1 V6 d6	png';A1
92	'219 A1 V6 c1-1	png';A1
93	'220 A1 V6 c1-2	png';A1
94	'221 A1 V6 c1-3	png';A1
95	'222 A1 V6 c1-4	png';A1
96	'223 A1 V6 c1-5	png';A1
97	'224 A1 V6 c1-6	png';A1
98	'225 A1 V6 c1-7	png';A1
99	'226 A1 V6 c2-1	png';A1
100	'227 A1 V6 c2-2	png';A1
101	'228 A1 V6 c2-3	png';A1
102	'230 A1 V6 c2-5	png';A1
103	'231 A1 V6 c2-6	png';A1
104	'232 A1 V6 a1	png';A1
105	'233 A1 V6 a2	png';A1
106	'234 A1 V6 a3	png';A1
107	'235 A1 V6 a4	png';A1
108	'236 A1 V6 a5	png';A1
109	'237 A1 V6 c3-1	png';A1
110	'238 A1 V6 c3-2	png';A1
111	'24 A2 V2 d1	png';A2
112	'25 A2 V2 d2	png';A2
113	'263 B1 V2 d1	png';B1
114	'264 B1 V2 d2	png';B1
115	'265 B1 V2 d3	png';B1
116	'266 B1 V2 d4	png';B1
117	'267 B1 V2 c1-1	png';B1
118	'269 B1 V2 c1-3	png';B1
119	'27 A2 V2 a1	png';A2
120	'270 B1 V2 a1	png';B1
121	'271 B1 V2 a2	png';B1
122	'272 B1 V2 a3	png';B1
123	'273 B1 V2 a4	png';B1
124	'274 B1 V2 c2-1	png';B1
125	'276 B1 V2 c2-3	png';B1
126	'277 B1 V2 c2-4	png';B1
127	'278 B1 V2 c3-1	png';B1
128	'279 B1 V2 c3-2	png';B1
129	'28 A2 V2 a2	png';A2
130	'281 B1 V3 d1	png';B1
131	'282 B1 V3 d2	png';B1
132	'283 B1 V3 d3	png';B1
133	'284 B1 V3 c1-1	png';B1
134	'285 B1 V3 c1-2	png';B1
135	'286 B1 V3 c1-3	png';B1
136	'287 B1 V3 c1-4	png';B1
137	'288 B1 V3 a1	png';B1
138	'289 B1 V3 a2	png';B1
139	'29 A2 V2 a3	png';A2
140	'290 B1 V3 a3	png';B1
141	'291 B1 V3 c2-1	png';B1
142	'292 B1 V3 c2-2	png';B1
143	'295 B1 V4 d1	png';B1
144	'296 B1 V4 d2	png';B1
145	'297 B1 V4 d3	png';B1
146	'298 B1 V4 d4	png';B1
147	'299 B1 V4 c1-1	png';B1
148	'30 A2 V2 c1-1	png';A2
149	'300 B1 V4 c1-2	png';B1
150	'301 B1 V4 c1-3	png';B1
151	'302 B1 V4 c1-4	png';B1
152	'303 B1 V4 c1-5	png';B1
153	'304 B1 V4 c2-1	png';B1
154	'305 B1 V4 c2-2	png';B1
155	'306 B1 V4 c2-3	png';B1
156	'307 B1 V4 c2-4	png';B1
157	'308 B1 V4 a1	png';B1
158	'309 B1 V4 a2	png';B1
159	'31 A2 V2 c1-2	png';A2
160	'310 B1 V4 a3	png';B1
161	'315 B1 V4 c3-4	png';B1
162	'316 B1 V5 d1	png';B1
163	'317 B1 V5 d2	png';B1
164	'318 B1 V5 d3	png';B1
165	'319 B1 V5 d4	png';B1
166	'32 A2 V2 c1-3	png';A2
167	'320 B1 V5 d5	png';B1
168	'321 B1 V5 d6	png';B1
169	'322 B1 V5 c1-1	png';B1
170	'323 B1 V5 c1-2	png';B1
171	'324 B1 V5 c1-3	png';B1
172	'325 B1 V5 c1-4	png';B1
173	'326 B1 V5 c1-5	png';B1
174	'327 B1 V5 c1-6	png';B1
175	'328 B1 V5 a1	png';B1
176	'329 B1 V5 a2	png';B1
177	'33 A2 V2 c1-4	png';A2
178	'330 B1 V5 a3	png';B1
179	'331 B1 V5 a4	png';B1
180	'332 B1 V5 c2-1	png';B1
181	'333 B1 V5 c2-2	png';B1
182	'334 B1 V5 c2-3	png';B1
183	'335 B1 V5 c2-4	png';B1
184	'336 B1 V5 c2-5	png';B1
185	'337 B1 V5 c3-1	png';B1
186	'339 B1 V6 d1	png';B1
187	'34 A2 V2 c2-1	png';A2
188	'340 B1 V6 d2	png';B1
189	'341 B1 V6 d3	png';B1
190	'342 B1 V6 c1-1	png';B1
191	'343 B1 V6 c1-2	png';B1
192	'344 B1 V6 c1-3	png';B1
193	'345 B1 V6 c1-4	png';B1
194	'346 B1 V6 c1-5	png';B1
195	'347 B1 V6 c1-6	png';B1
196	'348 B1 V6 d1	png';B1
197	'349 B1 V6 c2-1	png';B1
198	'350 B1 V6 a1	png';B1
199	'351 B1 V6 c3-1	png';B1
200	'352 B1 V6 c3-2	png';B1
201	'355 A4 V1 d1	png';A4
202	'356 A4 V1 d2	png';A4
203	'357 A4 V1 d3	png';A4
204	'358 A4 V1 a1	png';A4
205	'359 A4 V1 a2	png';A4
206	'360 A4 V1 a3	png';A4
207	'361 A4 V1 c1-1	png';A4
208	'362 A4 V1 c1-2	png';A4
209	'363 A4 V1 c1-3	png';A4
210	'364 A4 V1 c1-4	png';A4
211	'365 A4 V1 c2-1	png';A4
212	'366 A4 V1 c2-2	png';A4
213	'367 A4 V1 c2-3	png';A4
214	'372 A4 V2 d2	png';A4
215	'373 A4 V2 d3	png';A4
216	'374 A4 V2 d4	png';A4
217	'375 A4 V2 a1	png';A4
218	'376 A4 V2 a2	png';A4
219	'377 A4 V2 a3	png';A4
220	'378 A4 V2 a4	png';A4
221	'381 A4 V2 c3-3	png';A4
222	'383 A4 V2 c1-1	png';A4
223	'385 A4 V2 c1-3	png';A4
224	'386 A4 V2 c1-4	png';A4
225	'387 A4 V2 c1-5	png';A4
226	'388 A4 V2 c1-6	png';A4
227	'389 A4 V2 c2-1	png';A4
228	'391 A4 V2 c2-3	png';A4
229	'392 A4 V2 c2-4	png';A4
230	'393 A4 V3 d1	png';A4
231	'394 A4 V3 d2	png';A4
232	'395 A4 V3 d3	png';A4
233	'396 A4 V3 d4	png';A4
234	'397 A4 V3 c1-1	png';A4
235	'398 A4 V3 c1-2	png';A4
236	'399 A4 V3 c1-3	png';A4
237	'400 A4 V3 c1-4	png';A4
238	'401 A4 V3 c1-5	png';A4
239	'402 A4 V3 a1	png';A4
240	'403 A4 V3 a2	png';A4
241	'404 A4 V3 a3	png';A4
242	'405 A4 V3 a4	png';A4
243	'406 A4 V3 c2-1	png';A4
244	'407 A4 V3 c2-2	png';A4
245	'408 A4 V3 c2-3	png';A4
246	'409 A4 V3 c2-4	png';A4
247	'415 A4 V4 d1	png';A4
248	'416 A4 V4 d2	png';A4
249	'418 A4 V4 d3	png';A4
250	'419 A4 V4 c1-1	png';A4
251	'422 A4 V4 c1-3	png';A4
252	'423 A4 V4 c2-1	png';A4
253	'424 A4 V4 c2-2	png';A4
254	'425 A4 V4 c2-3	png';A4
255	'426 A4 V4 c2-4	png';A4
256	'427 A4 V4 a1	png';A4
257	'428 A4 V4 a2	png';A4
258	'429 A4 V4 a3	png';A4
259	'43 A2 V3 d3	png';A2
260	'430 A4 V4 a4	png';A4
261	'435 A4 V5 d1	png';A4
262	'436 A4 V5 d2	png';A4
263	'437 A4 V5 d3	png';A4
264	'438 A4 V5 d4	png';A4
265	'439 A4 V5 d5	png';A4
266	'44 A2 V3 d4	png';A2
267	'440 A4 V5 c1-1	png';A4
268	'441 A4 V5 c1-2	png';A4
269	'442 A4 V5 c1-3	png';A4
270	'443 A4 V5 c1-4	png';A4
271	'444 A4 V5 c2-1	png';A4
272	'445 A4 V5 c2-2	png';A4
273	'446 A4 V5 c2-3	png';A4
274	'447 A4 V5 c2-4	png';A4
275	'448 A4 V5 c2-5	png';A4
276	'449 A4 V5 c2-6	png';A4
277	'45 A2 V3 c1-1	png';A2
278	'450 A4 V5 a1	png';A4
279	'452 A4 V5 a3	png';A4
280	'453 A4 V5 a4	png';A4
281	'46 A2 V3 c1-2	png';A2
282	'47 A2 V3 c1-3	png';A2
283	'48 A2 V3 c1-4	png';A2
284	'49 A2 V3 a1	png';A2
285	'50 A2 V3 a2	png';A2
286	'51 A2 V3 a3	png';A2
287	'52 A2 V3 a4	png';A2
288	'53 A2 V3 c2-1	png';A2
289	'55 A2 V3 c2-3	png';A2
290	'56 A2 V3 c2-4	png';A2
291	'571 A3 V1 d1	png';A3
292	'573 A3 V1 d3	png';A3
293	'574 A3 V1 d4	png';A3
294	'575 A3 V1 d5	png';A3
295	'577 A3 V1 a2	png';A3
296	'578 A3 V1 a3	png';A3
297	'579 A3 V1 c1-1	png';A3
298	'58 A2 V4 d2	png';A2
299	'580 A3 V1 c1-2	png';A3
300	'581 A3 V1 c1-3	png';A3
301	'582 A3 V1 c1-4	png';A3
302	'583 A3 V1 c2-1	png';A3
303	'584 A3 V1 c2-2	png';A3
304	'585 A3 V1 c2-3	png';A3
305	'586 A3 V1 c2-4	png';A3
306	'588 A3 V1 c3-2	png';A3
307	'591 A3 V2 d1	png';A3
308	'592 A3 V2 d2	png';A3
309	'593 A3 V2 d3	png';A3
310	'594 A3 V2 d4	png';A3
311	'595 A3 V2 c1-1	png';A3
312	'596 A3 V2 c1-2	png';A3
313	'597 A3 V2 c1-3	png';A3
314	'598 A3 V2 c1-4	png';A3
315	'599 A3 V2 c1-5	png';A3
316	'60 A2 V4 c1-1	png';A2
317	'600 A3 V2 c1-6	png';A3
318	'601 A3 V2 a1	png';A3
319	'602 A3 V2 a2	png';A3
320	'603 A3 V2 a3	png';A3
321	'604 A3 V2 a4	png';A3
322	'605 A3 V2 c2-1	png';A3
323	'606 A3 V2 c2-2	png';A3
324	'607 A3 V2 c2-3	png';A3
325	'608 A3 V2 c2-4	png';A3
326	'61 A2 V4 c1-2	png';A2
327	'611 A3 V2 c3-2	png';A3
328	'615 A3 V3 d1	png';A3
329	'616 A3 V3 d2	png';A3
330	'617 A3 V3 d3	png';A3
331	'618 A3 V3 d4	png';A3
332	'619 A3 V3 c1-1	png';A3
333	'620 A3 V3 c1-2	png';A3
334	'622 A3 V3 c1-4	png';A3
335	'623 A3 V3 c1-5	png';A3
336	'624 A3 V3 c1-6	png';A3
337	'625 A3 V3 c2-1	png';A3
338	'626 A3 V3 c2-2	png';A3
339	'627 A3 V3 c2-3	png';A3
340	'628 A3 V3 c2-4	png';A3
341	'629 A3 V3 a1	png';A3
342	'63 A2 V4 c1-4	png';A2
343	'630 A3 V3 a2	png';A3
344	'631 A3 V3 a3	png';A3
345	'632 A3 V3 a4	png';A3
346	'637 A3 V4 d1	png';A3
347	'638 A3 V4 d2	png';A3
348	'639 A3 V4 d3	png';A3
349	'64 A2 V4 c1-5	png';A2
350	'641 A3 V4 d5	png';A3
351	'642 A3 V4 c1-1	png';A3
352	'643 A3 V4 c1-2	png';A3
353	'644 A3 V4 c1-3	png';A3
354	'645 A3 V4 c1-4	png';A3
355	'648 A3 V4 c2-1	png';A3
356	'649 A3 V4 c2-2	png';A3
357	'65 A2 V4 c1-6	png';A2
358	'650 A3 V4 c2-3	png';A3
359	'651 A3 V4 c2-4	png';A3
360	'653 A3 V4 a1	png';A3
361	'655 A3 V4 a3	png';A3
362	'656 A3 V4 a4	png';A3
363	'66 A2 V4 a1	png';A2
364	'661 A3 V4 c3-5	png';A3
365	'662 A3 V5 d1	png';A3
366	'663 A3 V5 d2	png';A3
367	'664 A3 V5 d3	png';A3
368	'665 A3 V5 d4	png';A3
369	'666 A3 V5 d5	png';A3
370	'667 A3 V5 d6	png';A3
371	'668 A3 V5 d7	png';A3
372	'669 A3 V5 d8	png';A3
373	'67 A2 V4 a2	png';A2
374	'670 A3 V5 d9	png';A3
375	'671 A3 V5 d10	png';A3
376	'672 A3 V5 c1-1	png';A3
377	'674 A3 V5 a1	png';A3
378	'676 A3 V5 a3	png';A3
379	'677 A3 V5 a4	png';A3
380	'678 A3 V5 a5	png';A3
381	'679 A3 V5 c2-1	png';A3
382	'68 A2 V4 a3	png';A2
383	'680 A3 V5 c2-2	png';A3
384	'682 A3 V5 c2-4	png';A3
385	'683 A3 V5 c3-1	png';A3
386	'69 A2 V4 c2-1	png';A2
387	'70 A2 V4 c2-2	png';A2
388	'71 A2 V4 c2-3	png';A2
389	'72 A2 V4 c2-4	png';A2
390	'73 A2 V4 c3-1	png';A2
391	'75 A2 V4 c3-3	png';A2
392	'76 A2 V5 d1	png';A2
393	'77 A2 V5 d2	png';A2
394	'78 A2 V5 d3	png';A2
395	'80 A2 V5 c1-1	png';A2
396	'83 A2 V5 a1	png';A2
397	'84 A2 V5 a2	png';A2
398	'86 A2 V5 c2-1	png';A2
399	'87 A2 V5 c2-2	png';A2
400	'88 A2 V5 c2-3	png';A2
401	'89 A2 V5 c2-4	png';A2
