# Supplementary material for: The relationship between distal trunk morphology and object grasping in the African savannah elephant (Loxodonta africana)
Source: PeerJ. 2022 Mar 28;10:e13108. doi: 10.7717/peerj.13108 (PMC8969868; doi:10.7717/peerj.13108)
Supplement: Supplemental Information 6 [file peerj-10-13108-s006.zip › Codes and raw data/ID Beauval elephants.CSV]

103	A2	a	0
104	A2	c3	1
106	A2	d	1
107	A2	d	1
108	A2	d	1
109	A2	d	1
110	A2	d	1
111	A2	c1	3
112	A2	c1	2
113	A2	c1	1
114	A2	c1	1
115	A2	c1	1
116	A2	c2	1
117	A2	c2	1
118	A2	c2	0
119	A2	a	1
123	A2	c3	1
124	A1	d	1
126	A1	d	1
127	A1	a	1
128	A1	a	1
129	A1	a	2
130	A1	c1	1
131	A1	c1	1
132	A1	c1	1
134	A1	c2	1
139	A1	d	2
140	A1	d	1
142	A1	d	1
143	A1	a	0
144	A1	a	1
145	A1	a	4
146	A1	a	1
147	A1	c1	2
149	A1	c1	2
150	A1	c1	2
151	A1	c1	2
153	A1	c2	2
154	A1	c2	1
155	A1	c2	3
156	A1	c2	2
157	A1	c3	1
161	A1	d	1
162	A1	d	1
163	A1	d	1
164	A1	d	1
165	A1	c1	1
166	A1	c1	1
167	A1	c1	0
168	A1	c1	1
169	A1	c1	1
170	A1	c1	0
171	A1	a	1
172	A1	a	1
173	A1	a	0
174	A1	a	0
175	A1	c2	1
176	A1	c2	2
177	A1	c2	2
178	A1	c2	1
180	A1	c3	2
181	A1	c3	2
182	A1	c3	1
183	A1	d	0
184	A1	d	1
186	A1	d	1
187	A1	a	1
188	A1	a	1
189	A1	a	1
190	A1	c2	2
195	A1	d	1
196	A1	d	1
197	A1	d	1
198	A1	d	1
199	A1	c1	0
200	A1	c1	1
201	A1	c1	0
202	A1	c1	3
203	A1	c1	2
204	A1	a	1
205	A1	a	0
206	A1	a	0
207	A1	a	1
208	A1	c2	1
209	A1	c2	0
210	A1	c2	3
211	A1	c2	1
213	A1	d	3
214	A1	d	1
217	A1	d	1
218	A1	d	1
219	A1	c1	1
220	A1	c1	1
221	A1	c1	1
222	A1	c1	1
223	A1	c1	1
224	A1	c1	2
225	A1	c1	2
226	A1	c2	2
227	A1	c2	2
228	A1	c2	1
230	A1	c2	1
231	A1	c2	1
232	A1	a	1
233	A1	a	1
234	A1	a	1
235	A1	a	1
236	A1	a	1
237	A1	c3	2
238	A1	c3	2
24	A2	d	4
25	A2	d	0
263	B1	d	2
264	B1	d	4
265	B1	d	1
266	B1	d	2
267	B1	c1	2
269	B1	c1	0
27	A2	a	1
270	B1	a	0
271	B1	a	0
272	B1	a	1
273	B1	a	0
274	B1	c2	0
276	B1	c2	2
277	B1	c2	2
278	B1	c3	1
279	B1	c3	1
28	A2	a	1
281	B1	d	0
282	B1	d	2
283	B1	d	2
284	B1	c1	1
285	B1	c1	1
286	B1	c1	1
287	B1	c1	0
288	B1	a	0
289	B1	a	0
29	A2	a	1
290	B1	a	0
291	B1	c2	0
292	B1	c2	2
295	B1	d	2
296	B1	d	1
297	B1	d	1
298	B1	d	0
299	B1	c1	2
30	A2	c1	0
300	B1	c1	1
301	B1	c1	1
302	B1	c1	1
303	B1	c1	2
304	B1	c2	0
305	B1	c2	1
306	B1	c2	2
307	B1	c2	2
308	B1	a	1
309	B1	a	1
31	A2	c1	0
310	B1	a	0
315	B1	c3	1
316	B1	d	2
317	B1	d	2
318	B1	d	0
319	B1	d	2
32	A2	c1	0
320	B1	d	1
321	B1	d	0
322	B1	c1	1
323	B1	c1	1
324	B1	c1	2
325	B1	c1	1
326	B1	c1	1
327	B1	c1	1
328	B1	a	0
329	B1	a	1
33	A2	c1	0
330	B1	a	1
331	B1	a	2
332	B1	c2	1
333	B1	c2	1
334	B1	c2	1
335	B1	c2	1
336	B1	c2	0
337	B1	c3	2
339	B1	d	2
34	A2	c2	0
340	B1	d	3
341	B1	d	3
342	B1	c1	1
343	B1	c1	2
344	B1	c1	1
345	B1	c1	2
346	B1	c1	3
347	B1	c1	3
348	B1	d	1
349	B1	c2	1
350	B1	a	0
351	B1	c3	2
352	B1	c3	1
355	A4	d	3
356	A4	d	3
357	A4	d	2
358	A4	a	1
359	A4	a	2
360	A4	a	2
361	A4	c1	0
362	A4	c1	2
363	A4	c1	4
364	A4	c1	2
365	A4	c2	2
366	A4	c2	0
367	A4	c2	4
372	A4	d	2
373	A4	d	3
374	A4	d	1
375	A4	a	2
376	A4	a	0
377	A4	a	1
378	A4	a	1
381	A4	c3	1
383	A4	c1	15
385	A4	c1	5
386	A4	c1	12
387	A4	c1	15
388	A4	c1	7
389	A4	c2	2
391	A4	c2	2
392	A4	c2	3
393	A4	d	2
394	A4	d	1
395	A4	d	2
396	A4	d	2
397	A4	c1	4
398	A4	c1	3
399	A4	c1	1
400	A4	c1	8
401	A4	c1	1
402	A4	a	0
403	A4	a	1
404	A4	a	0
405	A4	a	0
406	A4	c2	1
407	A4	c2	2
408	A4	c2	0
409	A4	c2	2
415	A4	d	4
416	A4	d	2
418	A4	d	1
419	A4	c1	1
422	A4	c1	2
423	A4	c2	1
424	A4	c2	0
425	A4	c2	3
426	A4	c2	1
427	A4	a	0
428	A4	a	1
429	A4	a	1
43	A2	d	1
430	A4	a	0
435	A4	d	NA
436	A4	d	3
437	A4	d	2
438	A4	d	3
439	A4	d	1
44	A2	d	1
440	A4	c1	1
441	A4	c1	2
442	A4	c1	1
443	A4	c1	2
444	A4	c2	1
445	A4	c2	3
446	A4	c2	2
447	A4	c2	3
448	A4	c2	0
449	A4	c2	3
45	A2	c1	2
450	A4	a	0
452	A4	a	0
453	A4	a	2
458	B2	d	0
459	B2	d	1
46	A2	c1	0
460	B2	d	3
461	B2	d	1
462	B2	a	3
463	B2	a	1
464	B2	a	0
465	B2	a	1
466	B2	c1	2
467	B2	c2	2
468	B2	c2	2
469	B2	c2	1
47	A2	c1	1
470	B2	c2	1
471	B2	c2	1
472	B2	c2	1
473	B2	c3	1
477	B2	d	1
478	B2	d	2
479	B2	d	2
48	A2	c1	0
480	B2	d	2
481	B2	c1	5
483	B2	c1	1
484	B2	c1	4
485	B2	c1	1
487	B2	a	1
488	B2	a	3
489	B2	a	0
49	A2	a	1
491	B2	c2	1
497	B2	c3	3
498	B2	d	5
499	B2	d	4
50	A2	a	2
500	B2	d	1
501	B2	d	0
502	B2	c1	1
503	B2	c1	1
504	B2	c1	2
505	B2	c1	1
506	B2	c1	0
507	B2	c1	0
508	B2	a	3
509	B2	a	0
51	A2	a	0
510	B2	a	1
511	B2	a	0
512	B2	c2	1
513	B2	c2	1
515	B2	c2	0
52	A2	a	0
520	B2	d	3
521	B2	d	3
522	B2	d	3
523	B2	d	3
524	B2	c1	3
525	B2	c1	2
527	B2	c1	0
528	B2	c1	3
529	B2	c1	1
53	A2	c2	0
530	B2	c1	0
531	B2	a	0
532	B2	a	1
533	B2	a	0
534	B2	a	4
535	B2	c2	2
536	B2	c2	0
537	B2	c2	2
538	B2	c2	1
540	B2	c3	1
541	B2	c3	1
542	B2	c3	1
543	B2	d	2
544	B2	d	1
545	B2	d	3
546	B2	d	1
547	B2	d	2
548	B2	d	2
549	B2	d	2
55	A2	c2	1
550	B2	d	0
551	B2	d	2
552	B2	d	2
553	B2	d	1
554	B2	c1	2
555	B2	c1	1
556	B2	c1	1
557	B2	a	1
558	B2	a	2
559	B2	a	1
56	A2	c2	0
561	B2	c2	2
562	B2	c2	2
563	B2	c2	3
564	B2	c2	1
566	B2	c2	2
568	B2	c2	2
571	A3	d	3
573	A3	d	2
574	A3	d	2
575	A3	d	0
577	A3	a	0
578	A3	a	1
579	A3	c1	4
58	A2	d	2
580	A3	c1	2
581	A3	c1	0
582	A3	c1	2
583	A3	c2	0
584	A3	c2	2
585	A3	c2	0
586	A3	c2	1
588	A3	c3	2
591	A3	d	3
592	A3	d	1
593	A3	d	3
594	A3	d	2
595	A3	c1	1
596	A3	c1	3
597	A3	c1	1
598	A3	c1	1
599	A3	c1	1
60	A2	c1	1
600	A3	c1	1
601	A3	a	2
602	A3	a	0
603	A3	a	0
604	A3	a	0
605	A3	c2	2
606	A3	c2	2
607	A3	c2	1
608	A3	c2	1
61	A2	c1	1
611	A3	c3	1
615	A3	d	1
616	A3	d	2
617	A3	d	0
618	A3	d	0
619	A3	c1	1
620	A3	c1	3
622	A3	c1	0
623	A3	c1	1
624	A3	c1	1
625	A3	c2	1
626	A3	c2	1
627	A3	c2	1
628	A3	c2	NA
629	A3	a	3
63	A2	c1	4
630	A3	a	1
631	A3	a	1
632	A3	a	1
637	A3	c	2
638	A3	c	3
639	A3	c	2
64	A2	c1	1
641	A3	d	1
642	A3	c1	3
643	A3	c1	0
644	A3	c1	2
645	A3	c1	1
648	A3	c2	0
649	A3	c2	1
65	A2	c1	1
650	A3	c2	1
651	A3	c2	1
653	A3	a	0
655	A3	a	0
656	A3	a	0
66	A2	a	3
661	A3	c3	0
662	A3	d	4
663	A3	d	2
664	A3	d	3
665	A3	d	3
666	A3	d	0
667	A3	d	2
668	A3	d	1
669	A3	d	1
67	A2	a	2
670	A3	d	0
671	A3	d	1
672	A3	c1	1
674	A3	a	1
676	A3	a	2
677	A3	a	2
678	A3	a	1
679	A3	c2	2
68	A2	a	1
680	A3	c2	1
682	A3	c2	0
683	A3	c3	1
69	A2	c2	1
70	A2	c2	1
71	A2	c2	1
72	A2	c2	2
73	A2	c3	1
75	A2	c3	1
76	A2	d	1
77	A2	d	1
78	A2	d	1
80	A2	c1	1
83	A2	a	1
84	A2	a	1
86	A2	c2	0
87	A2	c2	2
88	A2	c2	1
89	A2	c2	0
