# Supplementary material for: The relationship between distal trunk morphology and object grasping in the African savannah elephant (Loxodonta africana)
Source: PeerJ. 2022 Mar 28;10:e13108. doi: 10.7717/peerj.13108 (PMC8969868; doi:10.7717/peerj.13108)
Supplement: Supplemental Information 6 [file peerj-10-13108-s006.zip › Codes and raw data/ID Juba.CSV]

124	V1	d	1
126	V1	d	1
127	V1	a	1
128	V1	a	1
129	V1	a	2
130	V1	c1	1
131	V1	c1	1
132	V1	c1	1
134	V1	c2	1
139	V2	d	2
140	V2	d	1
142	V2	d	1
143	V2	a	0
144	V2	a	1
145	V2	a	4
146	V2	a	1
147	V2	c1	2
149	V2	c1	2
150	V2	c1	2
151	V2	c1	2
153	V2	c2	2
154	V2	c2	1
155	V2	c2	3
156	V2	c2	2
157	V2	c3	1
161	V3	d	1
162	V3	d	1
163	V3	d	1
164	V3	d	1
165	V3	c1	1
166	V3	c1	1
167	V3	c1	0
168	V3	c1	1
169	V3	c1	1
170	V3	c1	0
171	V3	a	1
172	V3	a	1
173	V3	a	0
174	V3	a	0
175	V3	c2	1
176	V3	c2	2
177	V3	c2	2
178	V3	c2	1
180	V3	c3	2
181	V3	c3	2
182	V3	c3	1
183	V4	d	0
184	V4	d	1
186	V4	d	1
187	V4	a	1
188	V4	a	1
189	V4	a	1
190	V4	c2	2
195	V5	d	1
196	V5	d	1
197	V5	d	1
198	V5	d	1
199	V5	c1	0
200	V5	c1	1
201	V5	c1	0
202	V5	c1	3
203	V5	c1	2
204	V5	a	1
205	V5	a	0
206	V5	a	0
207	V5	a	1
208	V5	c2	1
209	V5	c2	0
210	V5	c2	3
211	V5	c2	1
213	V6	d	3
214	V6	d	1
217	V6	d	1
218	V6	d	1
219	V6	c1	1
220	V6	c1	1
221	V6	c1	1
222	V6	c1	1
223	V6	c1	1
224	V6	c1	2
225	V6	c1	2
226	V6	c2	2
227	V6	c2	2
228	V6	c2	1
230	V6	c2	1
231	V6	c2	1
232	V6	a	1
233	V6	a	1
234	V6	a	1
235	V6	a	1
236	V6	a	1
237	V6	c3	2
238	V6	c3	2
