# Supplementary material for: The relationship between distal trunk morphology and object grasping in the African savannah elephant (Loxodonta africana)
Source: PeerJ. 2022 Mar 28;10:e13108. doi: 10.7717/peerj.13108 (PMC8969868; doi:10.7717/peerj.13108)
Supplement: Supplemental Information 6 [file peerj-10-13108-s006.zip › Codes and raw data/ID Marge.CSV]

263	V2	d	2
264	V2	d	4
265	V2	d	1
266	V2	d	2
267	V2	c1	2
269	V2	c1	0
270	V2	a	0
271	V2	a	0
272	V2	a	1
273	V2	a	0
274	V2	c2	0
276	V2	c2	2
277	V2	c2	2
278	V2	c3	1
279	V2	c3	1
281	V3	d	0
282	V3	d	2
283	V3	d	2
284	V3	c1	1
285	V3	c1	1
286	V3	c1	1
287	V3	c1	0
288	V3	a	0
289	V3	a	0
290	V3	a	0
291	V3	c2	0
292	V3	c2	2
295	V4	d	2
296	V4	d	1
297	V4	d	1
298	V4	d	0
299	V4	c1	2
300	V4	c1	1
301	V4	c1	1
302	V4	c1	1
303	V4	c1	2
304	V4	c2	0
305	V4	c2	1
306	V4	c2	2
307	V4	c2	2
308	V4	a	1
309	V4	a	1
310	V4	a	0
315	V4	c3	1
316	V5	d	2
317	V5	d	2
318	V5	d	0
319	V5	d	2
320	V5	d	1
321	V5	d	0
322	V5	c1	1
323	V5	c1	1
324	V5	c1	2
325	V5	c1	1
326	V5	c1	1
327	V5	c1	1
328	V5	a	0
329	V5	a	1
330	V5	a	1
331	V5	a	2
332	V5	c2	1
333	V5	c2	1
334	V5	c2	1
335	V5	c2	1
336	V5	c2	0
337	V5	c3	2
339	V6	d	2
340	V6	d	3
341	V6	d	3
342	V6	c1	1
343	V6	c1	2
344	V6	c1	1
345	V6	c1	2
346	V6	c1	3
347	V6	c1	3
348	V6	d	1
349	V6	c2	1
350	V6	a	0
351	V6	c3	2
352	V6	c3	1
