# Supplementary material for: The relationship between distal trunk morphology and object grasping in the African savannah elephant (Loxodonta africana)
Source: PeerJ. 2022 Mar 28;10:e13108. doi: 10.7717/peerj.13108 (PMC8969868; doi:10.7717/peerj.13108)
Supplement: Supplemental Information 6 [file peerj-10-13108-s006.zip › Codes and raw data/ID M'Kali.CSV]

355	V1	d	3
356	V1	d	3
357	V1	d	2
358	V1	a	1
359	V1	a	2
360	V1	a	2
361	V1	c1	0
362	V1	c1	2
363	V1	c1	4
364	V1	c1	2
365	V1	c2	2
366	V1	c2	0
367	V1	c2	4
372	V2	d	2
373	V2	d	3
374	V2	d	1
375	V2	a	2
376	V2	a	0
377	V2	a	1
378	V2	a	1
383	V2	c1	15
385	V2	c1	5
386	V2	c1	12
387	V2	c1	15
388	V2	c1	7
389	V2	c2	2
391	V2	c2	2
392	V2	c2	3
393	V3	d	2
394	V3	d	1
395	V3	d	2
396	V3	d	2
397	V3	c1	4
398	V3	c1	3
399	V3	c1	1
400	V3	c1	8
401	V3	c1	1
402	V3	a	0
403	V3	a	1
404	V3	a	0
405	V3	a	0
406	V3	c2	1
407	V3	c2	2
408	V3	c2	0
409	V3	c2	2
415	V4	d	4
416	V4	d	2
418	V4	d	1
419	V4	c1	1
422	V4	c1	2
423	V4	c2	1
424	V4	c2	0
425	V4	c2	3
426	V4	c2	1
427	V4	a	0
428	V4	a	1
429	V4	a	1
430	V4	a	0
435	V5	d	0
436	V5	d	3
437	V5	d	2
438	V5	d	3
439	V5	d	1
440	V5	c1	1
441	V5	c1	2
442	V5	c1	1
443	V5	c1	2
444	V5	c2	1
445	V5	c2	3
446	V5	c2	2
447	V5	c2	3
448	V5	c2	0
449	V5	c2	3
450	V5	a	0
452	V5	a	0
453	V5	a	2
