# Supplementary material for: The relationship between distal trunk morphology and object grasping in the African savannah elephant (Loxodonta africana)
Source: PeerJ. 2022 Mar 28;10:e13108. doi: 10.7717/peerj.13108 (PMC8969868; doi:10.7717/peerj.13108)
Supplement: Supplemental Information 6 [file peerj-10-13108-s006.zip › Codes and raw data/ID N'Dala.CSV]

458	V1	d	0
459	V1	d	1
460	V1	d	3
461	V1	d	1
462	V1	a	3
463	V1	a	1
464	V1	a	0
465	V1	a	1
466	V1	c1	2
467	V1	c2	2
468	V1	c2	2
469	V1	c2	1
470	V1	c2	1
471	V1	c2	1
472	V1	c2	1
473	V1	c3	1
477	V2	d	1
478	V2	d	2
479	V2	d	2
480	V2	d	2
481	V2	c1	5
483	V2	c1	1
484	V2	c1	4
485	V2	c1	1
487	V2	a	1
488	V2	a	3
489	V2	a	0
491	V2	c2	1
497	V2	c3	3
498	V3	d	5
499	V3	d	4
500	V3	d	1
501	V3	d	0
502	V3	c1	1
503	V3	c1	1
504	V3	c1	2
505	V3	c1	1
506	V3	c1	0
507	V3	c1	0
508	V3	a	3
509	V3	a	0
510	V3	a	1
511	V3	a	0
512	V3	c2	1
513	V3	c2	1
515	V3	c2	0
520	V4	d	3
521	V4	d	3
522	V4	d	3
523	V4	d	3
524	V4	c1	3
525	V4	c1	2
527	V4	c1	0
528	V4	c1	3
529	V4	c1	1
530	V4	c1	0
531	V4	a	0
532	V4	a	1
533	V4	a	0
534	V4	a	4
535	V4	c2	2
536	V4	c2	0
537	V4	c2	2
538	V4	c2	1
540	V4	c3	1
541	V4	c3	1
542	V4	c3	1
543	V5	d	2
544	V5	d	1
545	V5	d	3
546	V5	d	1
547	V5	d	2
548	V5	d	2
549	V5	d	2
550	V5	d	0
551	V5	d	2
552	V5	d	2
553	V5	d	1
554	V5	c1	2
555	V5	c1	1
556	V5	c1	1
557	V5	a	1
558	V5	a	2
559	V5	a	1
561	V5	c2	2
562	V5	c2	2
563	V5	c2	3
564	V5	c2	1
566	V5	c2	2
568	V5	c2	2
