# Supplementary material for: The relationship between distal trunk morphology and object grasping in the African savannah elephant (Loxodonta africana)
Source: PeerJ. 2022 Mar 28;10:e13108. doi: 10.7717/peerj.13108 (PMC8969868; doi:10.7717/peerj.13108)
Supplement: Supplemental Information 6 [file peerj-10-13108-s006.zip › Codes and raw data/ID Tana.CSV]

571	V1	d	3
573	V1	d	2
574	V1	d	2
575	V1	d	0
577	V1	a	0
578	V1	a	1
579	V1	c1	4
580	V1	c1	2
581	V1	c1	0
582	V1	c1	2
583	V1	c2	0
584	V1	c2	2
585	V1	c2	0
586	V1	c2	1
588	V1	c3	2
591	V2	d	3
592	V2	d	1
593	V2	d	3
594	V2	d	2
595	V2	c1	1
596	V2	c1	3
597	V2	c1	1
598	V2	c1	1
599	V2	c1	1
600	V2	c1	1
601	V2	a	2
602	V2	a	0
603	V2	a	0
604	V2	a	0
605	V2	c2	2
606	V2	c2	2
607	V2	c2	1
608	V2	c2	1
611	V2	c3	1
615	V3	d	1
616	V3	d	2
617	V3	d	0
618	V3	d	0
619	V3	c1	1
620	V3	c1	3
622	V3	c1	0
623	V3	c1	1
624	V3	c1	1
625	V3	c2	1
626	V3	c2	1
627	V3	c2	1
628	V3	c2	1
629	V3	a	3
630	V3	a	1
631	V3	a	1
632	V3	a	1
637	V4	d	2
638	V4	d	3
639	V4	d	2
641	V4	d	1
642	V4	c1	3
643	V4	c1	0
644	V4	c1	2
645	V4	c1	1
648	V4	c2	0
649	V4	c2	1
650	V4	c2	1
651	V4	c2	1
653	V4	a	0
655	V4	a	0
656	V4	a	0
661	V4	c3	0
662	V5	d	4
663	V5	d	2
664	V5	d	3
665	V5	d	3
666	V5	d	0
667	V5	d	2
668	V5	d	1
669	V5	d	1
670	V5	d	0
671	V5	d	1
672	V5	c1	1
674	V5	a	1
676	V5	a	2
677	V5	a	2
678	V5	a	1
679	V5	c2	2
680	V5	c2	1
682	V5	c2	0
683	V5	c3	1
