# Supplementary material for: The relationship between distal trunk morphology and object grasping in the African savannah elephant (Loxodonta africana)
Source: PeerJ. 2022 Mar 28;10:e13108. doi: 10.7717/peerj.13108 (PMC8969868; doi:10.7717/peerj.13108)
Supplement: Supplemental Information 6 [file peerj-10-13108-s006.zip › Codes and raw data/M'Kali trunk tip shapes according to objects.R]

setwd("C:/R")

library(geomorph)
library(Morpho)
library(ape)


##Data ID
ident=read.table(("./ID M'Kali.csv"),sep=";")

grasping=as.vector(ident[,1])
video=as.factor(ident[,2])
object=as.factor(ident[,3])
failure=as.factor(ident[,4])


##Sliding
slide=read.table(("./Sliding 101"))
slide=as.matrix(slide)


##Data
contours=readland.tps("./Total M'Kali.TPS")


##PCA
gpa=gpagen(contours,curves=slide,ProcD = FALSE)
plotgpa=plotTangentSpace(gpa$coords,groups = object,legend=TRUE)


##Manova
plotgpa
summary(manova(plotgpa$pc.scores[,1:6]~object))


##CVA
cva=CVA(plotgpa$pc.scores[,1:6],object,CV=FALSE) # Axis 90%
plot(cva$CVscores,col=as.numeric(object),pch=19)
text(cva$CVscores,as.vector(object), col=as.numeric(object),pos=3)


#Plot Mahalanobis
dendroS=hclust(cva$Dist$GroupdistMaha)
plot(as.phylo(dendroS), type = "unrooted")
