# Supplementary material for: The relationship between distal trunk morphology and object grasping in the African savannah elephant (Loxodonta africana)
Source: PeerJ. 2022 Mar 28;10:e13108. doi: 10.7717/peerj.13108 (PMC8969868; doi:10.7717/peerj.13108)
Supplement: Supplemental Information 6 [file peerj-10-13108-s006.zip › Codes and raw data/Number of failures along the graspings.R]

library("FactoMineR")
library("factoextra")
library("missMDA")
library("ggplot2")
library("dplyr")
library("RColorBrewer")


#Data importation
Distrib.failure<-read.csv("./Grasp number - Number of failure Ashanti.csv", header=T,sep = ';')
Distrib.failure<-read.csv("./Grasp number - Number of failure Juba.csv", header=T,sep = ';')
Distrib.failure<-read.csv("./Grasp number - Number of failure Marge.csv", header=T,sep = ';')
Distrib.failure<-read.csv("./Grasp number - Number of failure M'Kali.csv", header=T,sep = ';')
Distrib.failure<-read.csv("./Grasp number - Number of failure N'Dala.csv", header=T,sep = ';')
Distrib.failure<-read.csv("./Grasp number - Number of failure Tana.csv", header=T,sep = ';')

Object=as.factor(Distrib.failure[,3])

#Remove NA
Distrib.failure<-na.omit(Distrib.failure)

#Plot  
ggplot(Distrib.failure, aes(Grasp.number, Number.of.failure, colour = Object)) +
  labs(title = "Ashanti") + stat_smooth(method="lm", se=FALSE) +
  theme_minimal()
