# Supplementary material for: The relationship between distal trunk morphology and object grasping in the African savannah elephant (Loxodonta africana)
Source: PeerJ. 2022 Mar 28;10:e13108. doi: 10.7717/peerj.13108 (PMC8969868; doi:10.7717/peerj.13108)
Supplement: Supplemental Information 6 [file peerj-10-13108-s006.zip › Codes and raw data/Sliding 101]

1 2 3
2	3	4
3	4	5
4	5	6
5	6	7
6	7	8
7	8	9
8	9	10
9	10	11
10	11	12
11	12	13
12	13	14
13	14	15
14	15	16
15	16	17
16	17	18
17	18	19
18	19	20
19	20	21
20	21	22
21	22	23
22	23	24
23	24	25
24	25	26
25	26	27
26	27	28
27	28	29
28	29	30
29	30	31
30	31	32
31	32	33
32	33	34
33	34	35
34	35	36
35	36	37
36	37	38
37	38	39
38	39	40
39	40	41
40	41	42
41	42	43
42	43	44
43	44	45
44	45	46
45	46	47
46	47	48
47	48	49
48	49	50
49	50	51
50	51	52
51	52	53
52	53	54
53	54	55
54	55	56
55	56	57
56	57	58
57	58	59
58	59	60
59	60	61
60	61	62
61	62	63
62	63	64
63	64	65
64	65	66
65	66	67
66	67	68
67	68	69
68	69	70
69	70	71
70	71	72
71	72	73
72	73	74
73	74	75
74	75	76
75	76	77
76	77	78
77	78	79
78	79	80
79	80	81
80	81	82
81	82	83
82	83	84
83	84	85
84	85	86
85	86	87
86	87	88
87	88	89
88	89	90
89	90	91
90	91	92
91	92	93
92	93	94
93	94	95
94	95	96
95	96	97
96	97	98
97	98	99
98	99	100
99 100 101
100 101 1
