# Supplementary material for: The relationship between distal trunk morphology and object grasping in the African savannah elephant (Loxodonta africana)
Source: PeerJ. 2022 Mar 28;10:e13108. doi: 10.7717/peerj.13108 (PMC8969868; doi:10.7717/peerj.13108)
Supplement: Supplemental Information 6 [file peerj-10-13108-s006.zip › Codes and raw data/Tana trunk tip shapes according to objects.R]

setwd("C:/R")

library(geomorph)
library(Morpho)
library(ape)


##Data ID
ident=read.table(("./ID Tana.csv"),sep=";")

grasping=as.vector(ident[,1])
video=as.factor(ident[,2])
object=as.factor(ident[,3])
failure=as.factor(ident[,4])


##Sliding
slide=read.table(("./Sliding 101"))
slide=as.matrix(slide)


##Data
contours=readland.tps("./Total Tana.TPS")


##PCA
gpa=gpagen(contours,curves=slide,ProcD = FALSE)
plotgpa=plotTangentSpace(gpa$coords,groups = object,legend=TRUE)


##Manova
plotgpa
summary(manova(plotgpa$pc.scores[,1:7]~object))
