# Supplementary material for: The relationship between distal trunk morphology and object grasping in the African savannah elephant (Loxodonta africana)
Source: PeerJ. 2022 Mar 28;10:e13108. doi: 10.7717/peerj.13108 (PMC8969868; doi:10.7717/peerj.13108)
Supplement: Supplemental Information 6 [file peerj-10-13108-s006.zip › Codes and raw data/Total Juba large cube.TPS]

LM=101
1093.00000 307.00000


1093.00000 297.00000
1090.00000 285.00000
1084.00000 275.00000
1077.00000 265.00000
1069.00000 256.00000
1059.00000 249.00000
1048.00000 244.00000
1037.00000 239.00000
1025.00000 235.00000
1014.00000 230.00000
1003.00000 226.00000
991.00000 222.00000
981.00000 216.00000
971.00000 209.00000
962.00000 201.00000
953.00000 193.00000
943.00000 186.00000
932.00000 180.00000
921.00000 177.00000
909.00000 174.00000
897.00000 171.00000
886.00000 167.00000
874.00000 165.00000
862.00000 161.00000
850.00000 160.00000
838.00000 159.00000
826.00000 158.00000
814.00000 156.00000
802.00000 156.00000
790.00000 159.00000
779.00000 164.00000
767.00000 167.00000
757.00000 174.00000
747.00000 181.00000
737.00000 187.00000
726.00000 192.00000
715.00000 197.00000
705.00000 203.00000
699.00000 214.00000
692.00000 224.00000
686.00000 234.00000
679.00000 244.00000
672.00000 254.00000
669.00000 265.00000
665.00000 277.00000
662.00000 289.00000
659.00000 300.00000
658.00000 313.00000
657.00000 325.00000
658.00000 337.00000
660.00000 349.00000
661.00000 361.00000
665.00000 372.00000
669.00000 384.00000
673.00000 395.00000
677.00000 407.00000
681.00000 418.00000
687.00000 429.00000
692.00000 440.00000
699.00000 450.00000
707.00000 458.00000
716.00000 467.00000
725.00000 474.00000
735.00000 482.00000
746.00000 487.00000
757.00000 491.00000
769.00000 494.00000
781.00000 497.00000
793.00000 499.00000
805.00000 501.00000
817.00000 503.00000
829.00000 505.00000
841.00000 504.00000
853.00000 503.00000
865.00000 501.00000
877.00000 499.00000
889.00000 497.00000
900.00000 494.00000
911.00000 489.00000
923.00000 485.00000
933.00000 479.00000
943.00000 472.00000
953.00000 465.00000
963.00000 458.00000
972.00000 450.00000
981.00000 441.00000
989.00000 433.00000
995.00000 422.00000
1000.00000 411.00000
1008.00000 402.00000
1016.00000 393.00000
1024.00000 384.00000
1035.00000 378.00000
1045.00000 372.00000
1056.00000 365.00000
1065.00000 357.00000
1073.00000 349.00000
1080.00000 339.00000
1086.00000 328.00000
1091.00000 317.00000
IMAGE=157 A1 V2 c3-1.png
LM=101
1041.00000 299.00000


1042.00000 291.00000
1041.00000 279.00000
1038.00000 267.00000
1034.00000 256.00000
1029.00000 245.00000
1023.00000 234.00000
1015.00000 225.00000
1005.00000 218.00000
994.00000 214.00000
982.00000 211.00000
971.00000 206.00000
959.00000 202.00000
949.00000 195.00000
940.00000 187.00000
932.00000 178.00000
925.00000 168.00000
916.00000 159.00000
909.00000 150.00000
898.00000 144.00000
888.00000 137.00000
878.00000 131.00000
866.00000 127.00000
855.00000 123.00000
844.00000 118.00000
832.00000 117.00000
820.00000 113.00000
809.00000 109.00000
797.00000 106.00000
785.00000 106.00000
773.00000 109.00000
761.00000 112.00000
750.00000 116.00000
739.00000 121.00000
728.00000 126.00000
716.00000 130.00000
705.00000 134.00000
694.00000 140.00000
685.00000 147.00000
675.00000 154.00000
665.00000 162.00000
656.00000 170.00000
647.00000 178.00000
639.00000 187.00000
633.00000 197.00000
626.00000 207.00000
620.00000 218.00000
616.00000 230.00000
612.00000 241.00000
611.00000 253.00000
611.00000 265.00000
612.00000 277.00000
613.00000 290.00000
614.00000 302.00000
615.00000 314.00000
616.00000 326.00000
618.00000 338.00000
621.00000 350.00000
625.00000 361.00000
629.00000 372.00000
634.00000 383.00000
641.00000 393.00000
647.00000 404.00000
655.00000 413.00000
665.00000 420.00000
675.00000 427.00000
686.00000 432.00000
697.00000 438.00000
708.00000 441.00000
719.00000 446.00000
731.00000 450.00000
742.00000 454.00000
754.00000 455.00000
767.00000 456.00000
779.00000 456.00000
791.00000 455.00000
803.00000 455.00000
815.00000 456.00000
827.00000 454.00000
839.00000 452.00000
850.00000 448.00000
861.00000 443.00000
873.00000 438.00000
883.00000 432.00000
894.00000 426.00000
904.00000 420.00000
913.00000 412.00000
921.00000 402.00000
928.00000 393.00000
934.00000 382.00000
943.00000 373.00000
952.00000 365.00000
962.00000 359.00000
973.00000 354.00000
984.00000 349.00000
995.00000 344.00000
1006.00000 338.00000
1017.00000 333.00000
1027.00000 327.00000
1035.00000 318.00000
1041.00000 307.00000
IMAGE=180 A1 V3 c3-2.png
LM=101
1088.00000 299.00000


1088.00000 287.00000
1086.00000 275.00000
1081.00000 264.00000
1076.00000 253.00000
1068.00000 244.00000
1057.00000 237.00000
1046.00000 232.00000
1035.00000 227.00000
1024.00000 222.00000
1012.00000 218.00000
1001.00000 215.00000
990.00000 210.00000
980.00000 203.00000
971.00000 195.00000
963.00000 186.00000
954.00000 177.00000
945.00000 168.00000
935.00000 162.00000
924.00000 157.00000
913.00000 151.00000
901.00000 149.00000
890.00000 144.00000
879.00000 140.00000
866.00000 139.00000
854.00000 139.00000
842.00000 139.00000
830.00000 140.00000
818.00000 143.00000
806.00000 147.00000
795.00000 152.00000
784.00000 156.00000
773.00000 161.00000
763.00000 168.00000
753.00000 176.00000
743.00000 182.00000
732.00000 188.00000
722.00000 194.00000
713.00000 203.00000
704.00000 211.00000
695.00000 219.00000
686.00000 227.00000
678.00000 237.00000
671.00000 247.00000
667.00000 258.00000
662.00000 269.00000
659.00000 281.00000
658.00000 293.00000
657.00000 305.00000
656.00000 318.00000
658.00000 330.00000
660.00000 342.00000
661.00000 354.00000
664.00000 366.00000
668.00000 377.00000
673.00000 388.00000
676.00000 400.00000
679.00000 412.00000
685.00000 422.00000
692.00000 433.00000
697.00000 444.00000
705.00000 453.00000
715.00000 460.00000
721.00000 470.00000
732.00000 477.00000
741.00000 484.00000
751.00000 491.00000
762.00000 496.00000
774.00000 499.00000
786.00000 502.00000
798.00000 504.00000
810.00000 505.00000
822.00000 507.00000
834.00000 506.00000
847.00000 505.00000
858.00000 502.00000
870.00000 497.00000
880.00000 491.00000
891.00000 486.00000
902.00000 480.00000
913.00000 474.00000
923.00000 467.00000
933.00000 461.00000
943.00000 454.00000
953.00000 447.00000
963.00000 440.00000
971.00000 431.00000
978.00000 421.00000
985.00000 410.00000
989.00000 399.00000
996.00000 389.00000
1004.00000 380.00000
1013.00000 372.00000
1023.00000 365.00000
1035.00000 360.00000
1045.00000 354.00000
1056.00000 348.00000
1066.00000 340.00000
1074.00000 332.00000
1080.00000 321.00000
1085.00000 310.00000
IMAGE=181 A1 V3 c3-3.png
LM=101
999.00000 322.00000


998.00000 313.00000
996.00000 301.00000
992.00000 290.00000
985.00000 281.00000
980.00000 270.00000
973.00000 261.00000
964.00000 252.00000
954.00000 247.00000
944.00000 241.00000
932.00000 237.00000
921.00000 233.00000
911.00000 228.00000
900.00000 223.00000
891.00000 216.00000
882.00000 207.00000
873.00000 200.00000
864.00000 193.00000
855.00000 185.00000
845.00000 178.00000
834.00000 173.00000
823.00000 170.00000
812.00000 167.00000
801.00000 163.00000
789.00000 160.00000
777.00000 161.00000
765.00000 160.00000
754.00000 160.00000
742.00000 163.00000
731.00000 166.00000
720.00000 170.00000
708.00000 172.00000
697.00000 177.00000
688.00000 184.00000
677.00000 189.00000
666.00000 194.00000
655.00000 198.00000
646.00000 206.00000
639.00000 215.00000
630.00000 223.00000
621.00000 230.00000
612.00000 238.00000
603.00000 246.00000
595.00000 255.00000
588.00000 264.00000
582.00000 275.00000
578.00000 286.00000
576.00000 297.00000
575.00000 309.00000
576.00000 321.00000
577.00000 333.00000
580.00000 344.00000
582.00000 356.00000
585.00000 367.00000
589.00000 378.00000
592.00000 390.00000
596.00000 401.00000
600.00000 412.00000
605.00000 423.00000
610.00000 433.00000
616.00000 443.00000
625.00000 451.00000
634.00000 460.00000
643.00000 466.00000
653.00000 473.00000
663.00000 480.00000
673.00000 486.00000
684.00000 488.00000
695.00000 494.00000
706.00000 497.00000
717.00000 502.00000
728.00000 504.00000
740.00000 505.00000
752.00000 508.00000
763.00000 509.00000
775.00000 508.00000
787.00000 507.00000
798.00000 504.00000
810.00000 500.00000
820.00000 495.00000
831.00000 489.00000
841.00000 483.00000
850.00000 476.00000
860.00000 469.00000
868.00000 460.00000
874.00000 450.00000
882.00000 442.00000
888.00000 431.00000
892.00000 420.00000
899.00000 411.00000
905.00000 401.00000
914.00000 393.00000
923.00000 385.00000
934.00000 382.00000
944.00000 376.00000
955.00000 371.00000
965.00000 365.00000
974.00000 357.00000
983.00000 349.00000
990.00000 340.00000
995.00000 329.00000
IMAGE=182 A1 V3 c3-4.png
LM=101
1028.00000 223.00000


1030.00000 210.00000
1028.00000 197.00000
1024.00000 186.00000
1020.00000 174.00000
1013.00000 163.00000
1005.00000 153.00000
995.00000 146.00000
984.00000 139.00000
974.00000 132.00000
963.00000 125.00000
952.00000 119.00000
941.00000 113.00000
932.00000 104.00000
923.00000 95.00000
914.00000 86.00000
906.00000 76.00000
897.00000 67.00000
889.00000 58.00000
878.00000 51.00000
868.00000 44.00000
856.00000 38.00000
845.00000 32.00000
833.00000 28.00000
821.00000 24.00000
809.00000 20.00000
797.00000 18.00000
784.00000 15.00000
772.00000 14.00000
759.00000 13.00000
746.00000 14.00000
734.00000 16.00000
721.00000 18.00000
709.00000 21.00000
697.00000 25.00000
684.00000 27.00000
672.00000 30.00000
661.00000 36.00000
650.00000 43.00000
638.00000 47.00000
628.00000 55.00000
618.00000 63.00000
609.00000 71.00000
602.00000 82.00000
595.00000 92.00000
590.00000 104.00000
585.00000 115.00000
580.00000 127.00000
576.00000 139.00000
574.00000 152.00000
573.00000 164.00000
574.00000 177.00000
573.00000 190.00000
572.00000 202.00000
573.00000 215.00000
573.00000 228.00000
574.00000 240.00000
576.00000 253.00000
579.00000 265.00000
585.00000 276.00000
591.00000 287.00000
598.00000 298.00000
605.00000 308.00000
614.00000 318.00000
622.00000 327.00000
633.00000 334.00000
643.00000 341.00000
655.00000 347.00000
666.00000 351.00000
678.00000 356.00000
689.00000 362.00000
701.00000 367.00000
713.00000 371.00000
725.00000 374.00000
738.00000 376.00000
750.00000 378.00000
763.00000 379.00000
775.00000 378.00000
788.00000 375.00000
800.00000 371.00000
811.00000 366.00000
823.00000 362.00000
835.00000 356.00000
846.00000 351.00000
857.00000 344.00000
867.00000 337.00000
877.00000 329.00000
886.00000 320.00000
894.00000 310.00000
904.00000 303.00000
915.00000 296.00000
926.00000 290.00000
938.00000 285.00000
950.00000 282.00000
962.00000 279.00000
974.00000 275.00000
986.00000 270.00000
997.00000 263.00000
1005.00000 254.00000
1014.00000 245.00000
1022.00000 235.00000
IMAGE=237 A1 V6 c3-1.png
LM=101
989.00000 345.00000


990.00000 333.00000
988.00000 321.00000
985.00000 308.00000
982.00000 296.00000
978.00000 285.00000
970.00000 275.00000
962.00000 265.00000
952.00000 259.00000
941.00000 252.00000
931.00000 244.00000
921.00000 237.00000
911.00000 230.00000
901.00000 222.00000
892.00000 213.00000
885.00000 204.00000
878.00000 193.00000
871.00000 183.00000
863.00000 173.00000
854.00000 164.00000
844.00000 157.00000
833.00000 151.00000
823.00000 144.00000
813.00000 137.00000
801.00000 133.00000
789.00000 131.00000
776.00000 129.00000
764.00000 127.00000
752.00000 126.00000
739.00000 126.00000
727.00000 127.00000
715.00000 129.00000
702.00000 131.00000
690.00000 133.00000
678.00000 137.00000
667.00000 142.00000
656.00000 148.00000
644.00000 153.00000
634.00000 160.00000
624.00000 168.00000
615.00000 176.00000
605.00000 183.00000
596.00000 192.00000
587.00000 201.00000
579.00000 211.00000
574.00000 222.00000
569.00000 234.00000
566.00000 246.00000
563.00000 258.00000
561.00000 270.00000
560.00000 283.00000
559.00000 295.00000
559.00000 308.00000
560.00000 320.00000
561.00000 333.00000
562.00000 345.00000
563.00000 357.00000
564.00000 370.00000
567.00000 382.00000
569.00000 394.00000
573.00000 406.00000
578.00000 417.00000
586.00000 427.00000
593.00000 437.00000
600.00000 447.00000
609.00000 457.00000
617.00000 466.00000
627.00000 473.00000
638.00000 479.00000
649.00000 485.00000
661.00000 489.00000
673.00000 492.00000
685.00000 494.00000
697.00000 498.00000
709.00000 501.00000
722.00000 503.00000
734.00000 503.00000
746.00000 502.00000
759.00000 500.00000
771.00000 497.00000
781.00000 491.00000
792.00000 485.00000
804.00000 481.00000
815.00000 475.00000
826.00000 469.00000
835.00000 460.00000
844.00000 452.00000
852.00000 442.00000
861.00000 433.00000
867.00000 423.00000
877.00000 415.00000
886.00000 407.00000
897.00000 401.00000
909.00000 397.00000
921.00000 393.00000
933.00000 389.00000
944.00000 385.00000
955.00000 379.00000
966.00000 372.00000
976.00000 364.00000
984.00000 355.00000
IMAGE=238 A1 V6 c3-2.png
