# Supplementary material for: The relationship between distal trunk morphology and object grasping in the African savannah elephant (Loxodonta africana)
Source: PeerJ. 2022 Mar 28;10:e13108. doi: 10.7717/peerj.13108 (PMC8969868; doi:10.7717/peerj.13108)
Supplement: Supplemental Information 6 [file peerj-10-13108-s006.zip › Codes and raw data/Total Marge large cube.TPS]

LM=101
1128.00000 408.00000


1132.00000 404.00000
1137.00000 391.00000
1138.00000 377.00000
1134.00000 363.00000
1128.00000 350.00000
1121.00000 338.00000
1112.00000 326.00000
1103.00000 315.00000
1094.00000 304.00000
1085.00000 293.00000
1075.00000 282.00000
1064.00000 273.00000
1053.00000 264.00000
1042.00000 255.00000
1031.00000 246.00000
1022.00000 235.00000
1013.00000 224.00000
1003.00000 213.00000
992.00000 204.00000
981.00000 195.00000
970.00000 186.00000
958.00000 178.00000
947.00000 169.00000
935.00000 162.00000
922.00000 157.00000
907.00000 155.00000
893.00000 153.00000
879.00000 151.00000
865.00000 150.00000
850.00000 149.00000
836.00000 148.00000
822.00000 149.00000
808.00000 150.00000
793.00000 152.00000
779.00000 155.00000
766.00000 160.00000
753.00000 165.00000
740.00000 171.00000
727.00000 178.00000
715.00000 185.00000
703.00000 193.00000
692.00000 203.00000
683.00000 213.00000
672.00000 224.00000
663.00000 234.00000
655.00000 246.00000
647.00000 258.00000
641.00000 271.00000
636.00000 284.00000
632.00000 298.00000
628.00000 312.00000
626.00000 326.00000
624.00000 340.00000
622.00000 354.00000
624.00000 369.00000
626.00000 383.00000
628.00000 397.00000
632.00000 411.00000
635.00000 425.00000
640.00000 438.00000
647.00000 450.00000
655.00000 462.00000
663.00000 474.00000
672.00000 485.00000
681.00000 497.00000
691.00000 507.00000
701.00000 516.00000
713.00000 524.00000
725.00000 532.00000
738.00000 537.00000
752.00000 541.00000
766.00000 544.00000
780.00000 546.00000
795.00000 547.00000
809.00000 547.00000
823.00000 547.00000
838.00000 548.00000
852.00000 548.00000
866.00000 547.00000
880.00000 547.00000
895.00000 545.00000
908.00000 540.00000
921.00000 533.00000
933.00000 526.00000
944.00000 517.00000
955.00000 507.00000
967.00000 500.00000
979.00000 493.00000
988.00000 482.00000
998.00000 472.00000
1011.00000 466.00000
1025.00000 462.00000
1039.00000 458.00000
1053.00000 454.00000
1066.00000 450.00000
1080.00000 445.00000
1093.00000 440.00000
1105.00000 433.00000
1115.00000 423.00000
1125.00000 412.00000
IMAGE=278 B1 V2 c3-1.png
LM=101
1121.00000 286.00000


1123.00000 281.00000
1127.00000 268.00000
1126.00000 253.00000
1121.00000 240.00000
1113.00000 228.00000
1104.00000 216.00000
1094.00000 206.00000
1083.00000 197.00000
1073.00000 186.00000
1064.00000 175.00000
1054.00000 165.00000
1046.00000 153.00000
1037.00000 142.00000
1028.00000 130.00000
1020.00000 118.00000
1011.00000 107.00000
1001.00000 97.00000
991.00000 87.00000
980.00000 77.00000
971.00000 66.00000
961.00000 56.00000
949.00000 47.00000
937.00000 40.00000
923.00000 36.00000
909.00000 31.00000
896.00000 26.00000
881.00000 24.00000
867.00000 23.00000
853.00000 21.00000
838.00000 21.00000
824.00000 20.00000
809.00000 20.00000
795.00000 21.00000
781.00000 24.00000
768.00000 30.00000
755.00000 36.00000
741.00000 42.00000
729.00000 49.00000
717.00000 57.00000
706.00000 67.00000
697.00000 77.00000
688.00000 89.00000
679.00000 100.00000
670.00000 111.00000
661.00000 123.00000
655.00000 136.00000
648.00000 149.00000
642.00000 162.00000
637.00000 175.00000
632.00000 189.00000
628.00000 203.00000
626.00000 217.00000
624.00000 231.00000
624.00000 246.00000
625.00000 260.00000
625.00000 274.00000
627.00000 289.00000
629.00000 303.00000
634.00000 316.00000
640.00000 330.00000
647.00000 342.00000
655.00000 354.00000
664.00000 365.00000
673.00000 377.00000
683.00000 387.00000
694.00000 397.00000
705.00000 406.00000
716.00000 415.00000
727.00000 425.00000
738.00000 433.00000
752.00000 438.00000
765.00000 443.00000
779.00000 448.00000
793.00000 451.00000
807.00000 452.00000
822.00000 451.00000
836.00000 449.00000
850.00000 447.00000
864.00000 443.00000
878.00000 439.00000
892.00000 435.00000
905.00000 430.00000
918.00000 424.00000
931.00000 418.00000
944.00000 411.00000
955.00000 402.00000
967.00000 393.00000
978.00000 385.00000
990.00000 377.00000
1002.00000 369.00000
1015.00000 361.00000
1027.00000 355.00000
1040.00000 349.00000
1054.00000 343.00000
1067.00000 337.00000
1079.00000 330.00000
1092.00000 322.00000
1103.00000 314.00000
1114.00000 304.00000
1120.00000 291.00000
IMAGE=279 B1 V2 c3-2.png
LM=101
954.00000 522.00000


958.00000 518.00000
966.00000 506.00000
972.00000 493.00000
976.00000 479.00000
974.00000 465.00000
970.00000 451.00000
964.00000 438.00000
955.00000 426.00000
946.00000 415.00000
938.00000 403.00000
929.00000 392.00000
919.00000 380.00000
910.00000 370.00000
900.00000 359.00000
891.00000 348.00000
882.00000 337.00000
874.00000 325.00000
865.00000 313.00000
856.00000 302.00000
847.00000 291.00000
837.00000 280.00000
827.00000 270.00000
816.00000 259.00000
806.00000 250.00000
795.00000 240.00000
781.00000 235.00000
768.00000 230.00000
754.00000 226.00000
740.00000 223.00000
726.00000 220.00000
711.00000 218.00000
697.00000 218.00000
682.00000 219.00000
668.00000 219.00000
654.00000 223.00000
640.00000 226.00000
626.00000 230.00000
613.00000 236.00000
600.00000 243.00000
588.00000 251.00000
576.00000 260.00000
565.00000 268.00000
554.00000 277.00000
542.00000 287.00000
533.00000 298.00000
524.00000 309.00000
516.00000 321.00000
508.00000 333.00000
502.00000 346.00000
498.00000 360.00000
493.00000 374.00000
489.00000 388.00000
484.00000 401.00000
480.00000 415.00000
477.00000 429.00000
476.00000 444.00000
475.00000 458.00000
475.00000 473.00000
477.00000 487.00000
480.00000 501.00000
484.00000 515.00000
489.00000 529.00000
494.00000 542.00000
502.00000 554.00000
510.00000 567.00000
518.00000 579.00000
527.00000 590.00000
535.00000 602.00000
544.00000 613.00000
553.00000 625.00000
565.00000 633.00000
577.00000 641.00000
591.00000 645.00000
604.00000 649.00000
619.00000 651.00000
633.00000 652.00000
648.00000 650.00000
662.00000 648.00000
676.00000 646.00000
690.00000 642.00000
704.00000 638.00000
717.00000 632.00000
730.00000 626.00000
744.00000 621.00000
758.00000 616.00000
770.00000 609.00000
782.00000 601.00000
794.00000 593.00000
807.00000 586.00000
820.00000 579.00000
833.00000 574.00000
848.00000 573.00000
862.00000 571.00000
876.00000 567.00000
890.00000 563.00000
903.00000 558.00000
916.00000 552.00000
929.00000 544.00000
941.00000 536.00000
951.00000 526.00000
IMAGE=315 B1 V4 c3-4.png
LM=101
903.00000 289.00000


904.00000 284.00000
905.00000 270.00000
902.00000 257.00000
898.00000 243.00000
891.00000 231.00000
884.00000 219.00000
877.00000 207.00000
868.00000 197.00000
858.00000 186.00000
848.00000 177.00000
837.00000 168.00000
826.00000 159.00000
816.00000 149.00000
806.00000 139.00000
797.00000 129.00000
789.00000 118.00000
781.00000 106.00000
773.00000 95.00000
762.00000 87.00000
750.00000 78.00000
739.00000 70.00000
727.00000 63.00000
715.00000 57.00000
702.00000 52.00000
688.00000 50.00000
674.00000 48.00000
660.00000 47.00000
646.00000 48.00000
632.00000 49.00000
618.00000 50.00000
604.00000 51.00000
590.00000 52.00000
578.00000 59.00000
566.00000 65.00000
553.00000 72.00000
542.00000 80.00000
533.00000 90.00000
523.00000 100.00000
513.00000 110.00000
504.00000 121.00000
495.00000 131.00000
487.00000 143.00000
479.00000 154.00000
472.00000 166.00000
466.00000 179.00000
461.00000 192.00000
457.00000 205.00000
453.00000 219.00000
449.00000 232.00000
445.00000 246.00000
442.00000 259.00000
440.00000 273.00000
437.00000 287.00000
435.00000 300.00000
435.00000 314.00000
436.00000 328.00000
437.00000 342.00000
443.00000 355.00000
449.00000 368.00000
454.00000 381.00000
463.00000 391.00000
473.00000 401.00000
482.00000 412.00000
492.00000 422.00000
501.00000 432.00000
512.00000 441.00000
523.00000 450.00000
534.00000 458.00000
545.00000 467.00000
557.00000 473.00000
570.00000 479.00000
583.00000 484.00000
596.00000 488.00000
610.00000 487.00000
624.00000 487.00000
638.00000 485.00000
652.00000 482.00000
665.00000 478.00000
677.00000 471.00000
690.00000 465.00000
702.00000 458.00000
714.00000 451.00000
725.00000 443.00000
736.00000 434.00000
745.00000 423.00000
754.00000 412.00000
761.00000 401.00000
770.00000 390.00000
779.00000 379.00000
791.00000 372.00000
803.00000 366.00000
817.00000 362.00000
830.00000 357.00000
843.00000 352.00000
855.00000 346.00000
867.00000 338.00000
877.00000 328.00000
886.00000 318.00000
893.00000 306.00000
901.00000 294.00000
IMAGE=337 B1 V5 c3-1.png
LM=101
1193.00000 572.00000


1197.00000 568.00000
1205.00000 556.00000
1211.00000 543.00000
1213.00000 529.00000
1213.00000 514.00000
1209.00000 501.00000
1203.00000 488.00000
1195.00000 475.00000
1187.00000 463.00000
1180.00000 451.00000
1172.00000 438.00000
1165.00000 426.00000
1158.00000 413.00000
1151.00000 401.00000
1144.00000 388.00000
1137.00000 376.00000
1131.00000 362.00000
1126.00000 349.00000
1118.00000 337.00000
1109.00000 326.00000
1100.00000 315.00000
1090.00000 305.00000
1079.00000 295.00000
1068.00000 285.00000
1057.00000 276.00000
1045.00000 269.00000
1032.00000 261.00000
1019.00000 255.00000
1006.00000 249.00000
992.00000 245.00000
978.00000 242.00000
964.00000 243.00000
949.00000 243.00000
935.00000 245.00000
921.00000 249.00000
908.00000 253.00000
894.00000 258.00000
881.00000 264.00000
867.00000 269.00000
855.00000 276.00000
843.00000 285.00000
832.00000 294.00000
821.00000 304.00000
811.00000 314.00000
801.00000 324.00000
792.00000 335.00000
783.00000 347.00000
774.00000 358.00000
765.00000 369.00000
756.00000 380.00000
747.00000 391.00000
739.00000 403.00000
733.00000 417.00000
730.00000 431.00000
728.00000 445.00000
727.00000 459.00000
728.00000 474.00000
726.00000 488.00000
722.00000 502.00000
721.00000 516.00000
722.00000 530.00000
725.00000 544.00000
729.00000 558.00000
736.00000 571.00000
742.00000 584.00000
749.00000 597.00000
756.00000 609.00000
763.00000 622.00000
772.00000 633.00000
781.00000 644.00000
793.00000 653.00000
804.00000 661.00000
818.00000 665.00000
833.00000 666.00000
847.00000 667.00000
861.00000 668.00000
876.00000 668.00000
890.00000 668.00000
904.00000 665.00000
918.00000 662.00000
932.00000 657.00000
946.00000 652.00000
959.00000 646.00000
972.00000 639.00000
984.00000 633.00000
997.00000 626.00000
1010.00000 621.00000
1024.00000 615.00000
1038.00000 611.00000
1052.00000 609.00000
1066.00000 607.00000
1080.00000 605.00000
1095.00000 603.00000
1109.00000 602.00000
1123.00000 601.00000
1138.00000 600.00000
1152.00000 597.00000
1165.00000 592.00000
1178.00000 585.00000
1189.00000 576.00000
IMAGE=351 B1 V6 c3-1.png
LM=101
1278.00000 485.00000


1280.00000 481.00000
1280.00000 467.00000
1280.00000 452.00000
1278.00000 438.00000
1271.00000 426.00000
1263.00000 414.00000
1254.00000 403.00000
1245.00000 392.00000
1237.00000 380.00000
1227.00000 369.00000
1216.00000 360.00000
1206.00000 350.00000
1195.00000 341.00000
1184.00000 331.00000
1174.00000 321.00000
1164.00000 311.00000
1154.00000 301.00000
1144.00000 291.00000
1133.00000 282.00000
1121.00000 273.00000
1109.00000 266.00000
1097.00000 259.00000
1084.00000 253.00000
1070.00000 248.00000
1057.00000 244.00000
1043.00000 242.00000
1028.00000 239.00000
1014.00000 236.00000
1000.00000 234.00000
986.00000 232.00000
972.00000 233.00000
958.00000 234.00000
943.00000 236.00000
930.00000 240.00000
916.00000 244.00000
902.00000 248.00000
890.00000 255.00000
877.00000 261.00000
864.00000 268.00000
853.00000 276.00000
841.00000 285.00000
831.00000 294.00000
820.00000 305.00000
810.00000 315.00000
801.00000 325.00000
793.00000 337.00000
787.00000 350.00000
781.00000 363.00000
777.00000 377.00000
774.00000 391.00000
771.00000 405.00000
770.00000 419.00000
770.00000 433.00000
771.00000 448.00000
773.00000 462.00000
775.00000 476.00000
777.00000 490.00000
781.00000 504.00000
784.00000 518.00000
790.00000 531.00000
796.00000 544.00000
802.00000 557.00000
812.00000 567.00000
821.00000 578.00000
831.00000 589.00000
841.00000 598.00000
852.00000 608.00000
864.00000 616.00000
877.00000 623.00000
889.00000 630.00000
903.00000 634.00000
917.00000 637.00000
931.00000 639.00000
945.00000 638.00000
959.00000 637.00000
974.00000 636.00000
988.00000 636.00000
1001.00000 631.00000
1015.00000 627.00000
1028.00000 622.00000
1041.00000 615.00000
1054.00000 609.00000
1067.00000 602.00000
1079.00000 595.00000
1091.00000 588.00000
1104.00000 580.00000
1116.00000 573.00000
1128.00000 565.00000
1139.00000 557.00000
1153.00000 553.00000
1166.00000 546.00000
1179.00000 542.00000
1193.00000 538.00000
1207.00000 534.00000
1221.00000 531.00000
1234.00000 527.00000
1247.00000 520.00000
1258.00000 511.00000
1268.00000 501.00000
1276.00000 489.00000
IMAGE=352 B1 V6 c3-2.png
