# Supplementary material for: The relationship between distal trunk morphology and object grasping in the African savannah elephant (Loxodonta africana)
Source: PeerJ. 2022 Mar 28;10:e13108. doi: 10.7717/peerj.13108 (PMC8969868; doi:10.7717/peerj.13108)
Supplement: Supplemental Information 6 [file peerj-10-13108-s006.zip › Codes and raw data/Trajectories medium cube.R]

setwd("C:/R")

library(geomorph)
library(Morpho)
library(ggplot2)


##Data ID
ident=read.table(("./All elephants medium cube.CSV"),sep=";")
individual=as.vector(ident[,1])


##Sliding
slide=read.table(("./Sliding 101"))
slide=as.matrix(slide)


##Data
contours=readland.tps("./All elephants medium cube.TPS")


##PCA
gpa=gpagen(contours,curves=slide,ProcD = FALSE)
PCA <- gm.prcomp(gpa$coords)
plot(PCA)


##Data.frame transformation
ggPCA <- as.data.frame(PCA$x)
ggPCA$group <- sapply( strsplit(as.character(individual), "_"), "[[", 1 )
head(ggPCA)


##Plot
p <- ggplot(ggPCA,aes(x=PC1,y=PC2,color=individual))
p <- p + theme_minimal() + geom_point() + geom_path(arrow = arrow()) +
  ggtitle("Distal shapes trajectories for the medium cube")
p
