# Supplementary material for: The relationship between distal trunk morphology and object grasping in the African savannah elephant (Loxodonta africana)
Source: PeerJ. 2022 Mar 28;10:e13108. doi: 10.7717/peerj.13108 (PMC8969868; doi:10.7717/peerj.13108)
Supplement: Supplemental Information 6 [file peerj-10-13108-s006.zip › Codes and raw data/Trunk tip shapes differences for all elephants, except N'Dala.R]

setwd("C:/R")

library(geomorph)
library(Morpho)


##Data ID
ident=read.table(("./ID Beauval elephants except N'Dala.csv"),sep=";")
individual=as.factor(ident[,2])


##Sliding
slide=read.table(("./Sliding 101"))
slide=as.matrix(slide)


##Data
contours=readland.tps("./Total Beauval elephants except N'Dala.tps")


##PCA
gpa=gpagen(contours,curves=slide,ProcD = FALSE)
plotgpa=plotTangentSpace(gpa$coords,groups = individual,legend=TRUE)


##Manova
plotgpa
summary(manova(plotgpa$pc.scores[,1:7]~individual))


##CVA
cva=CVA(plotgpa$pc.scores[,1:7],individual,CV=FALSE) # Axis 90%
plot(cva$CVscores,col=as.numeric(individual),pch=20)
text(cva$CVscores,as.vector(individual), col=as.numeric(individual),pos=3)
